# Supplementary material for: Mechanochemistry-driven engineering of 0D/3D heterostructure for designing highly luminescent Cs–Pb–Br perovskites
Source: Nat Commun. 2022 Jul 23;13:4263. doi: 10.1038/s41467-022-31924-x (PMC9308791; doi:10.1038/s41467-022-31924-x)
Supplement: Supplementary file 3 — Source Data [file 41467_2022_31924_MOESM3_ESM.xlsx]

## Sheet: Fig. 2b
Figure 2b	Milling Time (min)	Integrated PL Intensity (arb. units)	PLQE (%)
	5	16.001	0.071
	10	17.8753	0.176
	20	51.0101	0.45
	40	61.7142	0.379
	90	88.0062	1.879
	180	100	7.341
	360	79.1262	10.722
	660	76.6737	6.866
	1320	27.1927	1.994
	2880	10.3578	1.614

## Sheet: Fig. 2c
Figure 2c	Wavelength (nm) \ Milling Time (min)	5	10	20	40	90	180	360	660	1320	2880
	450	0.05944	0.09327	0.0695	0.07694	0.11795	0.28475	0.28675	0.41778	0.41108	0.4349
	450.5	0.06011	0.09547	0.07024	0.0777	0.11849	0.28597	0.28884	0.42207	0.41698	0.43861
	451	0.06082	0.0978	0.07076	0.07832	0.11906	0.28528	0.29051	0.42666	0.42208	0.44105
	451.5	0.0609	0.09993	0.07128	0.07846	0.11952	0.28611	0.2918	0.4314	0.42781	0.44606
	452	0.06141	0.10174	0.07175	0.07876	0.11975	0.28596	0.29359	0.43458	0.43342	0.44926
	452.5	0.06183	0.1036	0.0719	0.07887	0.12008	0.28603	0.2943	0.43871	0.43812	0.45203
	453	0.06196	0.10573	0.07225	0.07948	0.12056	0.28638	0.29408	0.44209	0.44426	0.45422
	453.5	0.06234	0.10753	0.07282	0.07947	0.12065	0.28639	0.29563	0.4461	0.45195	0.45809
	454	0.06263	0.10968	0.07316	0.07971	0.1211	0.28598	0.29744	0.4519	0.45826	0.46274
	454.5	0.06302	0.11239	0.07371	0.07975	0.12137	0.28617	0.29846	0.4574	0.46607	0.46673
	455	0.0634	0.11478	0.07384	0.08005	0.12169	0.28734	0.30036	0.4642	0.47488	0.47226
	455.5	0.06433	0.11722	0.07456	0.08039	0.12229	0.28863	0.3031	0.4724	0.48624	0.47828
	456	0.06493	0.11966	0.07545	0.0811	0.12307	0.28938	0.30586	0.48089	0.49718	0.48463
	456.5	0.06571	0.12262	0.07621	0.08163	0.12335	0.29053	0.30826	0.48951	0.50888	0.49178
	457	0.06609	0.12507	0.07682	0.08206	0.12518	0.29224	0.31003	0.49781	0.52141	0.49906
	457.5	0.06675	0.12751	0.07744	0.08271	0.12705	0.29272	0.31393	0.508	0.5346	0.50811
	458	0.06753	0.13016	0.07846	0.08325	0.12783	0.29424	0.31762	0.51899	0.5491	0.51747
	458.5	0.06855	0.13305	0.07947	0.08406	0.12921	0.29635	0.32115	0.53077	0.56294	0.5278
	459	0.06946	0.13563	0.08066	0.08513	0.13044	0.29758	0.3255	0.54397	0.58037	0.53729
	459.5	0.06989	0.13833	0.0815	0.08529	0.13165	0.2984	0.32906	0.55513	0.59679	0.54707
	460	0.07077	0.14047	0.08197	0.08549	0.13318	0.3	0.33364	0.5684	0.61401	0.55776
	460.5	0.07191	0.1428	0.08297	0.08616	0.1348	0.30232	0.33699	0.58298	0.63042	0.57006
	461	0.07272	0.145	0.08381	0.08682	0.13636	0.30499	0.34224	0.59835	0.64946	0.58252
	461.5	0.07349	0.14762	0.08449	0.08738	0.1372	0.30626	0.34745	0.6124	0.67016	0.59402
	462	0.07394	0.15006	0.08515	0.08829	0.13875	0.30865	0.35136	0.62656	0.68837	0.60779
	462.5	0.07482	0.15177	0.08608	0.08882	0.14064	0.3099	0.35668	0.64328	0.7081	0.62159
	463	0.07593	0.15313	0.0866	0.0892	0.14165	0.31116	0.36062	0.66041	0.72864	0.63482
	463.5	0.07684	0.15456	0.08758	0.09019	0.14352	0.31287	0.36491	0.67683	0.7497	0.64903
	464	0.07818	0.15681	0.08822	0.09085	0.14476	0.31529	0.37125	0.69413	0.77044	0.66514
	464.5	0.0788	0.15955	0.08912	0.09152	0.14649	0.31789	0.37655	0.71214	0.79126	0.68163
	465	0.07939	0.161	0.09032	0.09194	0.1487	0.31936	0.38235	0.73093	0.81618	0.69831
	465.5	0.08057	0.16208	0.09131	0.0924	0.15135	0.32186	0.38819	0.7518	0.83863	0.71639
	466	0.08187	0.1635	0.09235	0.09293	0.15362	0.32606	0.39442	0.77123	0.86209	0.73383
	466.5	0.08348	0.16519	0.09332	0.09429	0.15532	0.32677	0.3998	0.79065	0.88355	0.74945
	467	0.08382	0.16687	0.09423	0.0947	0.15765	0.32908	0.40702	0.80983	0.90733	0.76801
	467.5	0.08472	0.16883	0.09523	0.0952	0.16	0.33112	0.41324	0.83009	0.93087	0.78757
	468	0.08548	0.17008	0.09592	0.09633	0.16202	0.33271	0.4174	0.8499	0.95387	0.8056
	468.5	0.0862	0.17082	0.09618	0.09656	0.16349	0.33345	0.42307	0.8692	0.97794	0.82391
	469	0.08671	0.17122	0.0967	0.09661	0.16494	0.33508	0.42759	0.88833	1.00002	0.84214
	469.5	0.08716	0.17236	0.09743	0.0966	0.16638	0.33606	0.43199	0.9065	1.02303	0.86078
	470	0.08722	0.17229	0.09782	0.09648	0.16802	0.33583	0.43635	0.92442	1.04416	0.87671
	470.5	0.08723	0.17238	0.09765	0.09709	0.1693	0.33578	0.44006	0.94562	1.0658	0.89462
	471	0.0874	0.17319	0.09807	0.09724	0.17127	0.33595	0.44417	0.96465	1.09083	0.91413
	471.5	0.0881	0.17345	0.09825	0.09741	0.1733	0.33525	0.44728	0.98707	1.11427	0.93305
	472	0.08837	0.17272	0.09839	0.09771	0.17494	0.3366	0.45287	1.00905	1.13634	0.95297
	472.5	0.08817	0.17242	0.09882	0.09783	0.17657	0.33785	0.45683	1.03059	1.16165	0.97455
	473	0.08828	0.17206	0.09928	0.09772	0.17923	0.33779	0.46286	1.05511	1.19083	0.99696
	473.5	0.08892	0.1727	0.09965	0.09829	0.18183	0.33784	0.46801	1.08172	1.22231	1.02098
	474	0.08924	0.17262	0.10046	0.09852	0.18462	0.33938	0.47412	1.10963	1.25372	1.04556
	474.5	0.08993	0.17208	0.10142	0.09938	0.1876	0.34049	0.48055	1.13901	1.28489	1.07121
	475	0.09041	0.17163	0.10211	0.10037	0.19099	0.34157	0.48748	1.1699	1.31904	1.09678
	475.5	0.09032	0.17135	0.10287	0.10099	0.19449	0.34394	0.49506	1.20277	1.35356	1.12466
	476	0.09083	0.17147	0.10346	0.102	0.19762	0.34666	0.50413	1.23869	1.39243	1.15486
	476.5	0.09076	0.17123	0.10486	0.10333	0.20256	0.34924	0.5133	1.27599	1.4329	1.18509
	477	0.09163	0.17082	0.10601	0.10474	0.20823	0.35305	0.52341	1.3166	1.47531	1.21793
	477.5	0.09309	0.17013	0.10761	0.10633	0.21292	0.3569	0.5347	1.35975	1.5218	1.25242
	478	0.09407	0.17019	0.10979	0.10839	0.21973	0.36194	0.54789	1.40748	1.57144	1.29053
	478.5	0.09485	0.1704	0.11121	0.11077	0.22699	0.36786	0.56288	1.45999	1.62707	1.33186
	479	0.09631	0.17035	0.1135	0.11393	0.23394	0.37473	0.57947	1.51348	1.68851	1.37729
	479.5	0.09787	0.17067	0.11631	0.11734	0.24229	0.38191	0.59749	1.57109	1.74624	1.42279
	480	0.09921	0.17079	0.11996	0.12064	0.25056	0.39021	0.61608	1.63307	1.81139	1.47089
	480.5	0.1012	0.17112	0.12307	0.12485	0.25988	0.39915	0.63452	1.69944	1.88065	1.52323
	481	0.10286	0.17168	0.12661	0.12813	0.27045	0.40914	0.65543	1.77224	1.95429	1.57955
	481.5	0.10467	0.17159	0.13042	0.13312	0.28231	0.41947	0.67901	1.8458	2.03176	1.63809
	482	0.10713	0.17185	0.13422	0.13861	0.2934	0.43265	0.7038	1.92545	2.11257	1.69785
	482.5	0.10841	0.17258	0.13886	0.14441	0.30566	0.4439	0.7288	2.01005	2.19493	1.76282
	483	0.11026	0.17341	0.14396	0.14993	0.31906	0.45684	0.75477	2.09913	2.28413	1.83325
	483.5	0.11202	0.17346	0.14888	0.15571	0.33294	0.47215	0.78143	2.19225	2.37716	1.90495
	484	0.11395	0.17471	0.15438	0.16226	0.34917	0.48769	0.81164	2.29179	2.47012	1.98129
	484.5	0.11632	0.17577	0.15971	0.16964	0.36493	0.50432	0.84379	2.39805	2.5711	2.05951
	485	0.11913	0.17621	0.16709	0.1774	0.38269	0.52442	0.87832	2.50718	2.67641	2.14089
	485.5	0.1214	0.17758	0.17476	0.18666	0.40316	0.54453	0.9149	2.62242	2.7849	2.23316
	486	0.12439	0.17978	0.18301	0.19657	0.42339	0.56722	0.95605	2.7465	2.89759	2.32641
	486.5	0.12775	0.18091	0.19283	0.20842	0.44702	0.59313	0.99999	2.87848	3.02128	2.42606
	487	0.13076	0.18321	0.20291	0.22056	0.47408	0.62099	1.04661	3.01895	3.14819	2.5288
	487.5	0.13452	0.18606	0.21404	0.23402	0.50356	0.65132	1.0976	3.16245	3.274	2.63761
	488	0.13809	0.19007	0.22722	0.24888	0.5328	0.68617	1.15302	3.31213	3.40281	2.7508
	488.5	0.14331	0.19416	0.24054	0.26533	0.56806	0.72395	1.21504	3.47471	3.541	2.87433
	489	0.14917	0.19944	0.25605	0.28365	0.60462	0.76377	1.27906	3.65171	3.68903	3.00198
	489.5	0.15455	0.2045	0.27297	0.30369	0.64547	0.8084	1.34841	3.8292	3.8382	3.13448
	490	0.16106	0.21047	0.2912	0.32601	0.68889	0.85821	1.423	4.01035	3.98718	3.2705
	490.5	0.16792	0.21816	0.31231	0.35017	0.73546	0.91377	1.50588	4.2035	4.14201	3.41132
	491	0.17498	0.22615	0.33407	0.37576	0.78562	0.97182	1.59244	4.40614	4.29868	3.55634
	491.5	0.18255	0.23435	0.35709	0.40452	0.8426	1.03434	1.68611	4.61474	4.46107	3.70646
	492	0.19195	0.24386	0.38488	0.4347	0.90566	1.10371	1.7843	4.83716	4.63143	3.86012
	492.5	0.20116	0.25369	0.4139	0.4693	0.97156	1.17917	1.89216	5.06896	4.79922	4.01821
	493	0.21185	0.26557	0.44545	0.5081	1.04426	1.26205	2.00668	5.30423	4.97101	4.18502
	493.5	0.22295	0.27856	0.47999	0.54878	1.12314	1.35343	2.13105	5.55698	5.14354	4.35356
	494	0.23399	0.29264	0.51801	0.5925	1.20846	1.45012	2.26294	5.82374	5.32347	4.51853
	494.5	0.24761	0.30798	0.55836	0.64098	1.30214	1.55284	2.40121	6.09085	5.50727	4.6878
	495	0.26139	0.32446	0.60365	0.69481	1.40448	1.66924	2.55466	6.37363	5.69216	4.86098
	495.5	0.27656	0.34399	0.65427	0.75367	1.51524	1.79552	2.72294	6.66242	5.88133	5.0398
	496	0.29422	0.36516	0.70797	0.81777	1.63522	1.93199	2.90395	6.97005	6.07204	5.21761
	496.5	0.31254	0.38801	0.76918	0.88734	1.76657	2.08196	3.09285	7.295	6.26574	5.39778
	497	0.33334	0.4131	0.83566	0.96673	1.91362	2.25113	3.30449	7.63957	6.47003	5.57261
	497.5	0.35572	0.44106	0.90755	1.0513	2.07281	2.42848	3.53079	7.99172	6.67332	5.75452
	498	0.3808	0.47045	0.98758	1.14426	2.24476	2.62211	3.77299	8.37014	6.87617	5.93068
	498.5	0.40788	0.505	1.07569	1.2466	2.43537	2.83536	4.03981	8.75921	7.09025	6.09781
	499	0.43716	0.54272	1.17015	1.35975	2.64679	3.07261	4.32445	9.16996	7.30708	6.26522
	499.5	0.47089	0.58494	1.27635	1.48356	2.87536	3.3343	4.64252	9.60421	7.52311	6.42799
	500	0.50571	0.63202	1.39058	1.61751	3.12475	3.61887	4.97917	10.0592	7.74754	6.58854
	500.5	0.54578	0.68058	1.51535	1.7628	3.39644	3.92622	5.34187	10.5355	7.97077	6.73288
	501	0.58984	0.73497	1.65421	1.92395	3.69597	4.26266	5.74422	11.048	8.20574	6.87837
	501.5	0.63696	0.79556	1.80642	2.10229	4.02287	4.62542	6.18137	11.5802	8.44947	7.01672
	502	0.6889	0.86162	1.97273	2.3007	4.38779	5.02389	6.65109	12.1484	8.69915	7.14209
	502.5	0.74591	0.93366	2.15815	2.51334	4.787	5.46733	7.16323	12.7791	8.96041	7.257
	503	0.80871	1.01493	2.36399	2.74923	5.22252	5.9593	7.72401	13.4323	9.22381	7.36064
	503.5	0.87943	1.10357	2.5869	3.00697	5.69067	6.49006	8.32309	14.113	9.48691	7.45257
	504	0.95504	1.19827	2.83132	3.29113	6.21278	7.07003	8.9838	14.8477	9.76966	7.53547
	504.5	1.04015	1.30521	3.10066	3.60466	6.79592	7.70166	9.71522	15.6407	10.0675	7.59585
	505	1.136	1.42498	3.39875	3.95571	7.43847	8.42131	10.5146	16.5022	10.3808	7.64989
	505.5	1.24028	1.55705	3.73071	4.33925	8.14038	9.21143	11.3887	17.4398	10.7065	7.69689
	506	1.35208	1.70118	4.08648	4.75122	8.90794	10.0613	12.3186	18.4215	11.0404	7.73027
	506.5	1.47791	1.85973	4.47839	5.21309	9.75004	10.9887	13.3313	19.4737	11.3862	7.74234
	507	1.61869	2.03426	4.92535	5.73316	10.6979	12.019	14.4711	20.6417	11.7649	7.75624
	507.5	1.76806	2.22622	5.40992	6.30509	11.7391	13.1411	15.7096	21.8968	12.1647	7.76049
	508	1.94013	2.44192	5.93903	6.92181	12.8717	14.3863	17.0293	23.2595	12.5929	7.75125
	508.5	2.12613	2.67277	6.5184	7.59883	14.1171	15.7458	18.4463	24.7156	13.0429	7.72854
	509	2.32726	2.92672	7.16364	8.35581	15.467	17.2297	20.0115	26.2531	13.5075	7.69932
	509.5	2.55221	3.21223	7.8792	9.18685	16.9756	18.8762	21.7423	27.9322	14.0025	7.66908
	510	2.80449	3.52222	8.66907	10.1029	18.656	20.6648	23.6328	29.8003	14.5308	7.63217
	510.5	3.08261	3.86871	9.53038	11.1203	20.5116	22.617	25.6466	31.7947	15.081	7.59406
	511	3.38414	4.25033	10.4731	12.2379	22.541	24.8032	27.8262	33.91	15.6608	7.54289
	511.5	3.71147	4.6568	11.508	13.4384	24.6856	27.1227	30.184	36.1705	16.2718	7.4852
	512	4.06797	5.11135	12.6436	14.7625	27.0378	29.6683	32.669	38.5755	16.9101	7.42216
	512.5	4.4563	5.5989	13.8544	16.2071	29.6019	32.4175	35.3339	41.0748	17.5507	7.35682
	513	4.88131	6.11624	15.1796	17.7723	32.3709	35.3404	38.2251	43.7494	18.203	7.29118
	513.5	5.33922	6.68654	16.6076	19.4562	35.3528	38.472	41.258	46.5965	18.8855	7.22036
	514	5.81978	7.28982	18.1126	21.2483	38.4844	41.7835	44.3205	49.4706	19.5606	7.14933
	514.5	6.3298	7.92538	19.7146	23.1716	41.7756	45.291	47.5808	52.4303	20.2281	7.06726
	515	6.87089	8.59836	21.4231	25.2164	45.2251	49.0543	50.9487	55.4633	20.9	6.97997
	515.5	7.43655	9.29612	23.1957	27.3674	48.8432	53.0271	54.4388	58.536	21.5616	6.89175
	516	8.02048	10.0031	25.0402	29.5659	52.5729	57.0845	57.9585	61.5568	22.1745	6.79671
	516.5	8.61945	10.7305	26.9063	31.8386	56.3544	61.1456	61.3917	64.5442	22.7469	6.69711
	517	9.2398	11.4918	28.8344	34.2373	60.1651	65.3293	64.7821	67.4687	23.2553	6.59253
	517.5	9.85208	12.2626	30.8223	36.6502	63.9479	69.517	68.1666	70.2932	23.6914	6.48656
	518	10.4575	13.03	32.788	39.079	67.6478	73.7085	71.5491	72.9565	24.0602	6.37146
	518.5	11.0525	13.7551	34.6853	41.4729	71.1729	77.809	74.6758	75.255	24.3517	6.23853
	519	11.6217	14.4222	36.5488	43.7985	74.5297	81.7604	77.4819	77.3057	24.5582	6.09494
	519.5	12.1701	15.0633	38.3738	46.03	77.7529	85.485	80.0674	79.1698	24.68	5.95046
	520	12.6781	15.6566	40.0384	48.1478	80.6064	88.813	82.2854	80.6593	24.6817	5.79742
	520.5	13.1302	16.1808	41.5222	50.1359	82.9946	91.8115	84.154	81.6409	24.578	5.64229
	521	13.5163	16.6255	42.8443	51.855	84.8863	94.5228	85.6476	82.1891	24.3634	5.47239
	521.5	13.8542	16.982	43.9828	53.3228	86.3213	96.8275	86.788	82.4222	24.0284	5.29724
	522	14.1232	17.2542	44.9303	54.6036	87.3821	98.4907	87.3775	82.1482	23.5865	5.11102
	522.5	14.3081	17.422	45.6533	55.6015	87.913	99.5271	87.4051	81.4119	23.0726	4.92619
	523	14.4302	17.5072	46.0994	56.2909	87.8986	100	86.9718	80.3704	22.4722	4.7455
	523.5	14.4696	17.488	46.3469	56.6725	87.4168	99.948	86.1113	78.8876	21.7741	4.56184
	524	14.454	17.3862	46.3891	56.7368	86.5796	99.4146	84.8508	77.0326	21.0186	4.36608
	524.5	14.3922	17.2173	46.2046	56.5668	85.3232	98.4376	83.2418	74.8539	20.2218	4.17304
	525	14.263	16.944	45.8295	56.214	83.6673	97.0641	81.2753	72.3803	19.3863	3.98249
	525.5	14.0951	16.6125	45.3349	55.6893	81.707	95.3196	78.966	69.7406	18.5435	3.79503
	526	13.8818	16.2547	44.6953	54.9529	79.5779	93.1962	76.3883	66.9446	17.6716	3.61713
	526.5	13.6494	15.8542	43.8958	54.0412	77.3071	90.783	73.7156	64.0878	16.7968	3.4452
	527	13.3935	15.4262	42.9976	53.0198	74.9945	88.2775	70.9924	61.2389	15.955	3.27668
	527.5	13.127	14.9945	42.0908	51.9146	72.7231	85.6964	68.2042	58.3832	15.1391	3.11773
	528	12.8704	14.5478	41.1808	50.7926	70.3642	83.0339	65.3735	55.4614	14.3452	2.96287
	528.5	12.6029	14.1077	40.2341	49.6478	67.9647	80.3679	62.5443	52.5951	13.581	2.82092
	529	12.3263	13.6807	39.2663	48.4518	65.6453	77.7117	59.6808	49.8381	12.8545	2.68668
	529.5	12.0664	13.2398	38.2847	47.2715	63.4235	75.1124	56.8937	47.1756	12.1548	2.55449
	530	11.797	12.8071	37.2979	46.0558	61.2798	72.5884	54.2158	44.5538	11.4592	2.42932
	530.5	11.5202	12.3986	36.3239	44.8809	59.1802	70.1143	51.5758	41.9613	10.7901	2.30952
	531	11.2604	11.9918	35.374	43.7034	57.1465	67.7663	49.022	39.5119	10.1786	2.19103
	531.5	11.0207	11.5955	34.4395	42.57	55.1657	65.5223	46.5509	37.1985	9.60296	2.08597
	532	10.7783	11.2207	33.5305	41.4493	53.2355	63.3211	44.2297	34.9837	9.05771	1.98841
	532.5	10.5475	10.8756	32.6782	40.3631	51.4796	61.257	42.0621	32.9232	8.53736	1.89511
	533	10.3269	10.5358	31.8402	39.3148	49.856	59.3103	39.939	30.9697	8.04224	1.80644
	533.5	10.1033	10.2153	31.0383	38.2966	48.3047	57.4414	37.9714	29.1398	7.58103	1.72327
	534	9.87688	9.91623	30.2808	37.2874	46.736	55.657	36.0987	27.3964	7.1496	1.64299
	534.5	9.65706	9.62448	29.5312	36.3239	45.1967	53.9591	34.2664	25.7486	6.75099	1.56947
	535	9.44206	9.34338	28.8328	35.4149	43.6966	52.303	32.5067	24.2182	6.37119	1.50315
	535.5	9.24227	9.06841	28.13	34.4853	42.2675	50.685	30.8526	22.7768	6.01142	1.44124
	536	9.03397	8.80577	27.408	33.5471	40.9013	49.1006	29.2854	21.413	5.68026	1.37918
	536.5	8.82119	8.5672	26.7342	32.6711	39.6305	47.5691	27.8154	20.1288	5.37266	1.32116
	537	8.60487	8.33404	26.0873	31.8039	38.398	46.0425	26.4289	18.9262	5.07351	1.26868
	537.5	8.39638	8.08666	25.4024	30.9253	37.1261	44.5519	25.0654	17.8075	4.78754	1.21693
	538	8.17658	7.8457	24.7303	30.0415	35.8491	43.0895	23.7466	16.7243	4.51804	1.16939
	538.5	7.96321	7.61385	24.1121	29.1832	34.5905	41.6298	22.479	15.7157	4.27144	1.1258
	539	7.74412	7.38598	23.4556	28.3493	33.3956	40.1598	21.2679	14.7548	4.03225	1.08203
	539.5	7.51653	7.1654	22.8139	27.5427	32.2763	38.7411	20.1419	13.8682	3.81451	1.04097
	540	7.30511	6.95243	22.2225	26.7598	31.2063	37.4456	19.1032	13.0551	3.6151	1.00454
	540.5	7.07794	6.77356	21.9344	26.1174	30.4047	35.961	17.9521	12.1791	3.39877	0.96961
	541	6.85744	6.57093	21.2856	25.32	29.3377	34.6401	17.0013	11.4584	3.22172	0.93831
	541.5	6.6125	6.34238	20.5973	24.5263	28.2086	33.2078	16.0429	10.7612	3.04505	0.90844
	542	6.37146	6.12302	19.9167	23.7207	27.1332	31.8549	15.1325	10.1188	2.88485	0.88176
	542.5	6.13348	5.90816	19.2534	22.8595	26.0623	30.5526	14.2699	9.51309	2.73902	0.8544
	543	5.89339	5.6914	18.5757	22.0087	24.9755	29.226	13.4478	8.92689	2.60059	0.82975
	543.5	5.65064	5.47209	17.886	21.1981	23.9461	27.91	12.6883	8.39882	2.4667	0.80571
	544	5.41141	5.25962	17.2068	20.414	22.9679	26.641	11.9676	7.90459	2.34212	0.78365
	544.5	5.17856	5.04806	16.5284	19.6293	22.025	25.4164	11.2686	7.43628	2.22795	0.76322
	545	4.946	4.83908	15.8751	18.835	21.0658	24.2291	10.6009	6.99103	2.11938	0.74436
	545.5	4.71688	4.64005	15.241	18.0464	20.0901	23.0466	9.97138	6.57713	2.01505	0.72492
	546	4.49275	4.43714	14.5846	17.2885	19.1669	21.881	9.38252	6.19253	1.91833	0.70945
	546.5	4.26881	4.23212	13.9314	16.5156	18.3013	20.7742	8.8274	5.82767	1.83116	0.69404
	547	4.05352	4.03796	13.2899	15.7604	17.4465	19.7029	8.31475	5.48529	1.74508	0.67899
	547.5	3.8472	3.84413	12.6613	15.0359	16.5911	18.681	7.82762	5.16845	1.66863	0.66545
	548	3.64404	3.65627	12.0486	14.3222	15.7645	17.6764	7.35299	4.86413	1.59617	0.6529
	548.5	3.4468	3.47301	11.464	13.6334	14.9713	16.669	6.90867	4.5791	1.52419	0.64104
	549	3.25755	3.29956	10.8816	12.9558	14.1999	15.7073	6.49087	4.30928	1.45834	0.62965
	549.5	3.08014	3.13182	10.2976	12.296	13.4609	14.8256	6.10741	4.05856	1.3988	0.61803
	550	2.9013	2.96865	9.74338	11.6457	12.7533	13.9781	5.73717	3.83099	1.34003	0.60866
	550.5	2.73308	2.80905	9.21666	11.0012	12.0621	13.1567	5.38209	3.61586	1.28605	0.5996
	551	2.57686	2.65662	8.71024	10.4081	11.4076	12.3769	5.0624	3.40945	1.23637	0.59211
	551.5	2.42934	2.51101	8.2203	9.8504	10.772	11.656	4.76599	3.21771	1.19011	0.58426
	552	2.28474	2.36891	7.74746	9.30154	10.1476	10.9552	4.47926	3.03914	1.14471	0.57711
	552.5	2.14727	2.23736	7.30437	8.75791	9.57036	10.2654	4.20559	2.87046	1.10161	0.56879
	553	2.01933	2.10797	6.8695	8.23604	9.02527	9.61069	3.95154	2.70954	1.06381	0.56336
	553.5	1.89925	1.98579	6.45976	7.74887	8.50283	9.01665	3.71941	2.56124	1.02797	0.55712
	554	1.78389	1.87126	6.0773	7.29429	7.9918	8.46779	3.50282	2.4235	0.9929	0.55158
	554.5	1.67881	1.76198	5.71579	6.86855	7.51032	7.95037	3.29663	2.29505	0.96136	0.54611
	555	1.57987	1.66381	5.36916	6.46038	7.06561	7.45262	3.10811	2.1777	0.93196	0.54151
	555.5	1.48773	1.57031	5.04481	6.07703	6.65191	6.97599	2.92919	2.06941	0.90591	0.53822
	556	1.3985	1.48162	4.74193	5.71894	6.2637	6.53643	2.76167	1.9676	0.88043	0.53495
	556.5	1.31797	1.40128	4.45473	5.37938	5.89678	6.14505	2.61578	1.87126	0.85785	0.53104
	557	1.24244	1.32454	4.18819	5.05492	5.54115	5.77775	2.47587	1.77778	0.83498	0.52806
	557.5	1.17063	1.25065	3.94557	4.7497	5.21298	5.43459	2.34304	1.69796	0.81555	0.52532
	558	1.1054	1.18254	3.70505	4.46576	4.90565	5.10316	2.21781	1.62068	0.79907	0.52407
	558.5	1.04322	1.11968	3.48059	4.20431	4.61672	4.78594	2.10121	1.54623	0.78058	0.52193
	559	0.98493	1.05797	3.27113	3.95075	4.33798	4.49303	1.9942	1.47827	0.76364	0.5202
	559.5	0.93146	1.00078	3.07543	3.71421	4.07707	4.2219	1.89546	1.41619	0.74956	0.51775
	560	0.87897	0.9489	2.89165	3.48553	3.82985	3.96514	1.80368	1.35605	0.73599	0.5158
	560.5	0.83005	0.89701	2.71587	3.27153	3.6048	3.73172	1.71324	1.29877	0.72291	0.51484
	561	0.78533	0.85133	2.55025	3.06898	3.38989	3.51089	1.63033	1.24579	0.71163	0.5147
	561.5	0.74356	0.80881	2.39831	2.88298	3.1921	3.29869	1.55171	1.19895	0.69961	0.51352
	562	0.70366	0.76709	2.25739	2.70651	3.00036	3.09646	1.47896	1.15488	0.68905	0.51178
	562.5	0.66666	0.72754	2.12233	2.54208	2.8239	2.91452	1.41192	1.10832	0.67899	0.51127
	563	0.63104	0.69253	1.99576	2.39092	2.65748	2.74444	1.34853	1.06863	0.6698	0.5111
	563.5	0.59809	0.65813	1.87819	2.24772	2.49748	2.57992	1.28759	1.03118	0.6598	0.51129
	564	0.56773	0.62529	1.76497	2.10859	2.34546	2.4304	1.23046	0.99553	0.65376	0.51141
	564.5	0.53965	0.59449	1.66118	1.9806	2.20672	2.29011	1.17874	0.96253	0.64796	0.51192
	565	0.51261	0.56678	1.56039	1.8625	2.07509	2.15467	1.1282	0.93066	0.64074	0.51193
	565.5	0.4874	0.54049	1.46741	1.74976	1.95173	2.02867	1.08225	0.9031	0.63502	0.51137
	566	0.46416	0.51573	1.3825	1.64454	1.84149	1.91225	1.03984	0.87739	0.62855	0.5121
	566.5	0.44306	0.49235	1.30235	1.54627	1.73433	1.80507	1.00088	0.8517	0.62457	0.51321
	567	0.42337	0.47164	1.22749	1.45435	1.63521	1.70519	0.96542	0.8272	0.61987	0.514
	567.5	0.40424	0.45271	1.16096	1.37182	1.54464	1.6146	0.93209	0.80596	0.61478	0.51458
	568	0.38751	0.43355	1.09395	1.2953	1.45725	1.5268	0.90097	0.78563	0.61211	0.51546
	568.5	0.37036	0.41615	1.03407	1.22314	1.37603	1.44553	0.8707	0.76775	0.6095	0.51428
	569	0.35443	0.40025	0.97908	1.15405	1.3032	1.37125	0.84319	0.75061	0.60732	0.51702
	569.5	0.33952	0.38553	0.92683	1.0913	1.23226	1.30155	0.8193	0.73553	0.60518	0.51725
	570	0.32685	0.37204	0.87737	1.02965	1.16925	1.23774	0.7952	0.72007	0.60253	0.51703
	570.5	0.31629	0.35875	0.83204	0.9733	1.11003	1.17752	0.77445	0.70611	0.60042	0.51996
	571	0.30364	0.3468	0.78761	0.92037	1.05051	1.11676	0.75357	0.69374	0.59839	0.52209
	571.5	0.29298	0.3342	0.74754	0.87072	0.99696	1.0625	0.73454	0.68201	0.59663	0.52219
	572	0.28414	0.3239	0.71063	0.82573	0.94741	1.01591	0.71721	0.67126	0.59557	0.52359
	572.5	0.27459	0.31351	0.67538	0.7835	0.90012	0.96854	0.70073	0.66007	0.59605	0.52539
	573	0.26561	0.30377	0.64241	0.74457	0.85681	0.9255	0.68629	0.65063	0.59442	0.52725
	573.5	0.25737	0.29694	0.611	0.70823	0.81763	0.88574	0.67241	0.64241	0.59304	0.52978
	574	0.24889	0.28876	0.58291	0.67351	0.78008	0.8487	0.6593	0.63397	0.59422	0.53118
	574.5	0.24238	0.28121	0.55753	0.64192	0.74302	0.81503	0.64837	0.62735	0.59281	0.53255
	575	0.237	0.27442	0.53308	0.61243	0.71235	0.78212	0.63698	0.62109	0.59491	0.53324
	575.5	0.23031	0.26812	0.50938	0.58448	0.68334	0.75233	0.62587	0.6145	0.59542	0.53587
	576	0.22508	0.26172	0.48772	0.557	0.65432	0.72366	0.61617	0.61032	0.59443	0.5375
	576.5	0.22014	0.25629	0.46728	0.53421	0.62861	0.69914	0.60633	0.60492	0.59541	0.53937
	577	0.21512	0.25146	0.4496	0.51138	0.6045	0.67372	0.59856	0.59987	0.59542	0.5412
	577.5	0.21015	0.24669	0.43185	0.49071	0.58069	0.65277	0.59183	0.59637	0.5967	0.54256
	578	0.20616	0.24249	0.41569	0.47241	0.5615	0.63235	0.58618	0.59345	0.59899	0.54645
	578.5	0.20313	0.2396	0.40073	0.45328	0.54128	0.61297	0.57926	0.5901	0.59968	0.54876
	579	0.19931	0.23587	0.38634	0.43608	0.52228	0.59542	0.57378	0.58784	0.60102	0.5506
	579.5	0.19561	0.23239	0.37406	0.4199	0.50506	0.5797	0.5698	0.58428	0.60283	0.55278
	580	0.19297	0.22892	0.36194	0.40546	0.48885	0.56356	0.56467	0.58081	0.60279	0.55291
	580.5	0.1897	0.22582	0.35057	0.39186	0.47491	0.54707	0.56	0.57948	0.60421	0.55577
	581	0.18742	0.22321	0.34042	0.37959	0.46171	0.53591	0.55622	0.57922	0.60611	0.55742
	581.5	0.18474	0.21988	0.33077	0.36715	0.4473	0.52306	0.55219	0.57621	0.60904	0.55886
	582	0.18223	0.21813	0.32127	0.35607	0.43546	0.51072	0.55038	0.5759	0.61166	0.56235
	582.5	0.18066	0.21606	0.31173	0.34574	0.42473	0.50169	0.5486	0.57476	0.6124	0.56578
	583	0.17895	0.21406	0.3043	0.33575	0.41507	0.49135	0.54549	0.5738	0.61499	0.5691
	583.5	0.17777	0.21229	0.29804	0.32731	0.40575	0.48278	0.54467	0.57365	0.61658	0.57096
	584	0.17661	0.21043	0.2915	0.31941	0.39545	0.47372	0.54213	0.57493	0.61829	0.57263
	584.5	0.17489	0.20918	0.28435	0.31248	0.38664	0.46477	0.54085	0.57443	0.62076	0.57457
	585	0.17359	0.20877	0.27783	0.30414	0.37946	0.45824	0.54072	0.57354	0.62288	0.57626
	585.5	0.1724	0.20756	0.27318	0.29779	0.37332	0.45185	0.53994	0.57249	0.62509	0.57837
	586	0.17115	0.20589	0.26815	0.29162	0.36734	0.44672	0.53962	0.57349	0.6263	0.58119
	586.5	0.17042	0.20419	0.26293	0.28448	0.36063	0.44062	0.53814	0.5733	0.62767	0.5858
	587	0.16882	0.2032	0.25809	0.27927	0.35415	0.43461	0.53811	0.57411	0.63059	0.58787
	587.5	0.16781	0.2027	0.25445	0.27511	0.35001	0.43026	0.5379	0.57432	0.63332	0.58854
	588	0.16759	0.20236	0.25051	0.27032	0.34541	0.42661	0.53808	0.57561	0.63561	0.59102
	588.5	0.16622	0.20197	0.24684	0.26608	0.33987	0.42199	0.53789	0.57618	0.63721	0.59364
	589	0.16583	0.20023	0.24372	0.26251	0.33516	0.4175	0.53766	0.57759	0.63888	0.59564
	589.5	0.16566	0.19959	0.24022	0.25884	0.33188	0.41419	0.53713	0.57882	0.64179	0.59881
	590	0.16537	0.19982	0.23671	0.25459	0.32815	0.40961	0.53928	0.57844	0.64522	0.60193
	590.5	0.16451	0.19993	0.23417	0.25075	0.32468	0.40838	0.53896	0.57945	0.64729	0.60523
	591	0.16434	0.19899	0.23151	0.2488	0.32168	0.40664	0.53816	0.58116	0.64976	0.60617
	591.5	0.16323	0.19906	0.23032	0.24607	0.31817	0.40296	0.53931	0.58161	0.65287	0.60888
	592	0.16359	0.19918	0.22744	0.24323	0.31497	0.40072	0.54116	0.5844	0.65547	0.61259
	592.5	0.16382	0.19858	0.22508	0.24108	0.31335	0.39871	0.54274	0.58562	0.65771	0.61403
	593	0.16398	0.19787	0.22352	0.23816	0.31025	0.39712	0.54214	0.58691	0.65889	0.61529
	593.5	0.16389	0.19744	0.22238	0.23679	0.30928	0.39615	0.54325	0.58875	0.66184	0.61849
	594	0.16269	0.19696	0.22123	0.23511	0.30765	0.39489	0.54595	0.58992	0.6659	0.62026
	594.5	0.16283	0.19822	0.21926	0.23317	0.30576	0.39302	0.54671	0.58991	0.66833	0.62471
	595	0.16203	0.19849	0.21777	0.23116	0.30515	0.39277	0.54692	0.59326	0.67066	0.62654
	595.5	0.16239	0.197	0.21742	0.22961	0.30353	0.391	0.54859	0.59469	0.67216	0.62872
	596	0.16194	0.19726	0.21571	0.22847	0.30185	0.39019	0.55008	0.59551	0.67466	0.63151
	596.5	0.16181	0.19866	0.21405	0.22733	0.30151	0.38959	0.55178	0.59866	0.67719	0.63561
	597	0.16193	0.19853	0.21331	0.22543	0.3	0.38877	0.552	0.59942	0.68013	0.63524
	597.5	0.16238	0.19767	0.21207	0.22518	0.29909	0.38982	0.5534	0.60085	0.68242	0.63772
	598	0.16239	0.19801	0.21125	0.22443	0.29807	0.38906	0.55395	0.60355	0.68538	0.64178
	598.5	0.16305	0.19833	0.21053	0.22499	0.29665	0.3887	0.55607	0.6043	0.6889	0.64467
	599	0.16314	0.19843	0.21002	0.22368	0.29705	0.38941	0.55835	0.60591	0.69112	0.64657
	599.5	0.16208	0.19831	0.21039	0.22186	0.29698	0.38856	0.56003	0.60643	0.69445	0.64891
	600	0.16296	0.19812	0.21079	0.22125	0.29679	0.3886	0.5608	0.60768	0.69608	0.65059
	600.5	0.16368	0.19845	0.21012	0.22033	0.29546	0.38877	0.56176	0.61089	0.69832	0.65152
	601	0.16342	0.19971	0.20872	0.22001	0.29476	0.38782	0.56324	0.61262	0.70077	0.65482
	601.5	0.1631	0.20014	0.20832	0.22025	0.29465	0.38766	0.56564	0.61484	0.70218	0.65812
	602	0.16367	0.20037	0.20766	0.21929	0.29353	0.38798	0.56522	0.61592	0.70358	0.65998
	602.5	0.16425	0.19933	0.20781	0.2188	0.29373	0.38795	0.5677	0.61719	0.7075	0.66251
	603	0.16351	0.20021	0.20722	0.2191	0.29338	0.38792	0.56867	0.61952	0.70996	0.6644
	603.5	0.16422	0.20062	0.20625	0.21858	0.29339	0.38869	0.57038	0.62186	0.71041	0.66632
	604	0.16398	0.20018	0.2068	0.2179	0.29434	0.38941	0.57209	0.62327	0.71253	0.66947
	604.5	0.16424	0.20036	0.20709	0.21751	0.29488	0.38984	0.5742	0.62409	0.71713	0.67116
	605	0.16451	0.20111	0.20654	0.21822	0.29474	0.39087	0.577	0.62738	0.72055	0.67352
	605.5	0.16515	0.20166	0.20684	0.2191	0.29516	0.39121	0.57766	0.63104	0.72461	0.67596
	606	0.16592	0.20179	0.20674	0.2179	0.2962	0.39133	0.579	0.631	0.72581	0.67741
	606.5	0.16602	0.2022	0.20703	0.21808	0.29551	0.39197	0.58021	0.63328	0.72723	0.68118
	607	0.16666	0.202	0.20574	0.21829	0.2936	0.39105	0.58347	0.63508	0.72843	0.68268
	607.5	0.16647	0.20259	0.20676	0.21794	0.29421	0.39199	0.58581	0.63581	0.73349	0.68501
	608	0.16655	0.20351	0.20784	0.21803	0.29488	0.39299	0.58702	0.63714	0.73401	0.6866
	608.5	0.16768	0.20439	0.20695	0.21821	0.29618	0.3933	0.58902	0.63985	0.73609	0.68893
	609	0.16711	0.20468	0.2078	0.21941	0.29637	0.39479	0.58997	0.641	0.74039	0.69264
	609.5	0.16767	0.20518	0.2077	0.21875	0.29783	0.39684	0.59196	0.64318	0.74202	0.69533
	610	0.16781	0.20589	0.20751	0.2191	0.29767	0.39693	0.59368	0.64403	0.74394	0.69688

## Sheet: Fig. 2d
Figure 2d	Wavelength (nm) \ Milling Time (min)	5	10	20	40	90	180	360	660	1320	2880
	700	0.11206	0.17912	0.07053	0.06831	0.06676	0.08252	0.06536	0.08084	0.09723	0.1104
	699	0.11214	0.17977	0.07055	0.06838	0.06685	0.08252	0.06542	0.08087	0.09737	0.11044
	698	0.11228	0.18031	0.07058	0.06843	0.06687	0.08255	0.06548	0.08091	0.09746	0.11052
	697	0.11237	0.1809	0.0706	0.06846	0.06687	0.0826	0.06556	0.08098	0.09745	0.11057
	696	0.11248	0.18133	0.07064	0.06846	0.06688	0.08269	0.06559	0.08093	0.09736	0.11058
	695	0.11254	0.1817	0.07059	0.06843	0.06681	0.08262	0.06555	0.08081	0.0972	0.11055
	694	0.11264	0.18202	0.0706	0.06846	0.06673	0.08274	0.06558	0.08071	0.09697	0.11052
	693	0.11272	0.18224	0.07052	0.06846	0.06662	0.08276	0.06567	0.08061	0.09668	0.11038
	692	0.11283	0.1824	0.07044	0.06848	0.06658	0.08282	0.06568	0.08058	0.09633	0.11023
	691	0.113	0.18243	0.07036	0.0685	0.06647	0.08295	0.06569	0.0804	0.09596	0.11007
	690	0.11312	0.18247	0.07026	0.0685	0.06634	0.08306	0.0657	0.08031	0.09558	0.10985
	689	0.11324	0.18254	0.07019	0.06852	0.0662	0.08326	0.06579	0.08028	0.0953	0.10975
	688	0.11335	0.18258	0.07013	0.0685	0.06617	0.0834	0.06584	0.08018	0.09496	0.10967
	687	0.11354	0.18269	0.07005	0.06851	0.06614	0.0835	0.06598	0.08015	0.09476	0.10966
	686	0.11366	0.18284	0.07	0.06849	0.0661	0.0837	0.06599	0.08002	0.09461	0.10972
	685	0.11374	0.18318	0.06997	0.06851	0.06605	0.08373	0.06598	0.07996	0.09457	0.10977
	684	0.11381	0.18359	0.06996	0.06859	0.06606	0.08382	0.06596	0.08002	0.09475	0.10985
	683	0.11394	0.18409	0.06999	0.0686	0.06618	0.08383	0.06591	0.08012	0.09516	0.10993
	682	0.114	0.18473	0.07003	0.06869	0.06629	0.08368	0.06582	0.08033	0.09577	0.11007
	681	0.11399	0.18543	0.07009	0.06868	0.06635	0.08343	0.06568	0.08043	0.09635	0.1102
	680	0.11399	0.18612	0.07023	0.06871	0.06661	0.08314	0.06563	0.08056	0.09689	0.11038
	679	0.11404	0.18675	0.07028	0.06883	0.06678	0.08282	0.06561	0.08071	0.09737	0.11059
	678	0.11397	0.1872	0.07037	0.06874	0.06684	0.08257	0.06551	0.0807	0.0977	0.11068
	677	0.11394	0.1876	0.07042	0.06872	0.06687	0.08229	0.06542	0.08075	0.09785	0.11067
	676	0.11387	0.18783	0.07039	0.06873	0.06683	0.08211	0.06533	0.08069	0.09791	0.11062
	675	0.11384	0.18791	0.07035	0.06871	0.06686	0.08204	0.06532	0.08073	0.09788	0.11062
	674	0.11387	0.18794	0.07035	0.06876	0.06692	0.08212	0.06536	0.0807	0.09789	0.11062
	673	0.11388	0.18805	0.07035	0.06874	0.06686	0.08208	0.06533	0.08058	0.09779	0.11061
	672	0.11391	0.18809	0.07034	0.0688	0.06683	0.08219	0.06538	0.08064	0.09778	0.11065
	671	0.11393	0.18815	0.07029	0.06883	0.06679	0.08228	0.06541	0.08064	0.09778	0.11068
	670	0.114	0.18821	0.07034	0.06889	0.06683	0.08231	0.06546	0.08069	0.09776	0.11065
	669	0.11412	0.18834	0.07037	0.06894	0.06688	0.0824	0.0655	0.08084	0.09784	0.11067
	668	0.11416	0.18839	0.0704	0.06896	0.06688	0.08235	0.06557	0.08089	0.09792	0.11071
	667	0.11416	0.18834	0.07037	0.06892	0.06686	0.08239	0.06557	0.08094	0.09785	0.11072
	666	0.11411	0.18824	0.0703	0.06885	0.06687	0.08234	0.06556	0.08077	0.09785	0.11065
	665	0.11408	0.18815	0.07024	0.06886	0.06681	0.08223	0.06553	0.08067	0.09774	0.11059
	664	0.11404	0.18813	0.07018	0.06883	0.06676	0.08218	0.06543	0.08062	0.0977	0.11062
	663	0.114	0.18802	0.07015	0.06879	0.06671	0.0821	0.06543	0.0805	0.09758	0.11061
	662	0.11398	0.18793	0.07011	0.06874	0.06671	0.08206	0.06538	0.08045	0.09747	0.11049
	661	0.11396	0.1879	0.07002	0.06873	0.06665	0.08196	0.06533	0.08044	0.09748	0.11046
	660	0.114	0.18792	0.07007	0.06879	0.06662	0.08188	0.06539	0.0805	0.09751	0.11055
	659	0.11402	0.18794	0.07006	0.06876	0.0666	0.0819	0.06537	0.08053	0.09752	0.11053
	658	0.11405	0.18794	0.07006	0.06875	0.06662	0.08187	0.06538	0.08045	0.09751	0.1105
	657	0.11406	0.18786	0.07004	0.06875	0.06658	0.0818	0.06535	0.08044	0.09748	0.11046
	656	0.11401	0.18783	0.06995	0.06871	0.06652	0.08176	0.0653	0.08033	0.09742	0.11044
	655	0.11404	0.18778	0.06994	0.06871	0.0665	0.0817	0.06529	0.08035	0.09735	0.11044
	654	0.11402	0.18773	0.06988	0.06869	0.06651	0.0817	0.06527	0.08035	0.0974	0.11039
	653	0.11403	0.18781	0.06984	0.06874	0.06657	0.08171	0.06527	0.08029	0.09737	0.11045
	652	0.11407	0.18777	0.06985	0.06878	0.06662	0.08166	0.06529	0.08033	0.09727	0.11042
	651	0.11409	0.18775	0.0699	0.06883	0.06673	0.08175	0.0653	0.08034	0.09733	0.11042
	650	0.11412	0.18777	0.0699	0.06884	0.06675	0.0817	0.06538	0.08028	0.09735	0.11046
	649	0.11412	0.18771	0.06991	0.06887	0.06675	0.08169	0.06532	0.08025	0.09735	0.11048
	648	0.11405	0.18768	0.06985	0.06888	0.06675	0.08168	0.06534	0.08018	0.09732	0.11047
	647	0.11399	0.18757	0.06978	0.0688	0.06675	0.0816	0.06523	0.08021	0.0973	0.11039
	646	0.11395	0.18749	0.06971	0.06876	0.06666	0.08151	0.06523	0.0802	0.09736	0.11032
	645	0.1139	0.18753	0.06966	0.06876	0.06662	0.08143	0.06518	0.08023	0.09741	0.11031
	644	0.11392	0.18751	0.06965	0.06877	0.06656	0.08144	0.0652	0.08027	0.09741	0.11025
	643	0.1139	0.1875	0.06963	0.06877	0.06657	0.08141	0.06519	0.08023	0.0974	0.11028
	642	0.11393	0.18748	0.06964	0.06873	0.06656	0.08136	0.06522	0.08018	0.0973	0.1103
	641	0.11397	0.18753	0.06966	0.06882	0.06652	0.08133	0.06527	0.08023	0.09736	0.11028
	640	0.11397	0.18758	0.06967	0.06886	0.06646	0.08135	0.06525	0.08026	0.09739	0.11031
	639	0.114	0.18753	0.06962	0.06884	0.06647	0.08135	0.06523	0.08026	0.09732	0.11026
	638	0.11403	0.18756	0.06959	0.06882	0.06651	0.08134	0.06523	0.08026	0.09733	0.11027
	637	0.11402	0.18762	0.06958	0.06886	0.06652	0.08132	0.06522	0.08028	0.09734	0.11028
	636	0.11403	0.18767	0.06949	0.06887	0.06655	0.08128	0.06517	0.08034	0.09736	0.11024
	635	0.1141	0.18773	0.06951	0.06891	0.06657	0.08127	0.06519	0.08033	0.09734	0.11029
	634	0.11407	0.18772	0.06947	0.06892	0.06656	0.08117	0.06521	0.08024	0.09729	0.11027
	633	0.11412	0.18785	0.06948	0.06895	0.06659	0.08118	0.06522	0.08022	0.09729	0.11029
	632	0.11413	0.18788	0.06943	0.06894	0.06659	0.08116	0.06521	0.08019	0.09725	0.11032
	631	0.11411	0.18789	0.06937	0.0689	0.0665	0.08109	0.06515	0.08014	0.09723	0.11023
	630	0.11416	0.18798	0.06936	0.06892	0.06652	0.08105	0.06512	0.08017	0.09729	0.11024
	629	0.11415	0.18801	0.06935	0.06892	0.06649	0.08101	0.06509	0.08011	0.09725	0.11019
	628	0.11426	0.18808	0.06934	0.06893	0.0665	0.081	0.06505	0.08017	0.09729	0.11018
	627	0.1143	0.1881	0.06935	0.06893	0.0665	0.081	0.06511	0.08017	0.09722	0.11019
	626	0.11433	0.18818	0.06936	0.06899	0.06645	0.08092	0.06511	0.08017	0.09723	0.11012
	625	0.11436	0.18826	0.06936	0.06897	0.06644	0.08083	0.06509	0.08016	0.09721	0.1101
	624	0.11436	0.18826	0.06934	0.06898	0.06646	0.08085	0.06507	0.08013	0.0972	0.11011
	623	0.11439	0.18827	0.06928	0.06898	0.06642	0.08083	0.06503	0.08013	0.09721	0.11006
	622	0.11433	0.18828	0.06925	0.06896	0.06641	0.08074	0.06497	0.08009	0.0972	0.11004
	621	0.11429	0.18834	0.06921	0.06897	0.0664	0.08072	0.06495	0.08002	0.09718	0.11001
	620	0.11436	0.18864	0.06857	0.0691	0.06662	0.08066	0.06509	0.08013	0.09741	0.11001
	619	0.11437	0.18866	0.06856	0.06913	0.06666	0.08061	0.06509	0.08013	0.09736	0.11002
	618	0.11444	0.18871	0.06857	0.06916	0.06666	0.08065	0.06506	0.0801	0.09734	0.11003
	617	0.11443	0.18874	0.06848	0.06913	0.06666	0.08057	0.06504	0.07998	0.09728	0.11002
	616	0.11449	0.18877	0.0685	0.06921	0.06672	0.0806	0.06504	0.08001	0.09732	0.11009
	615	0.11456	0.18878	0.0685	0.06927	0.06666	0.08061	0.06505	0.07996	0.09734	0.11012
	614	0.1146	0.18875	0.06849	0.06926	0.06662	0.08054	0.06503	0.07998	0.09726	0.11006
	613	0.11469	0.18877	0.06851	0.06925	0.06658	0.08057	0.06503	0.08001	0.09727	0.10999
	612	0.11469	0.18878	0.06848	0.06923	0.06656	0.08051	0.06498	0.07997	0.09725	0.10994
	611	0.11472	0.18884	0.06851	0.06929	0.06653	0.08048	0.06495	0.08006	0.09722	0.10995
	610	0.11472	0.18885	0.06852	0.06933	0.0665	0.0805	0.06496	0.08012	0.09721	0.10997
	609	0.11476	0.18893	0.06854	0.06936	0.06654	0.08049	0.065	0.08012	0.09715	0.10997
	608	0.11472	0.18895	0.06852	0.06934	0.06653	0.08044	0.06493	0.08005	0.09716	0.10999
	607	0.11469	0.18899	0.06853	0.06942	0.06653	0.08037	0.06494	0.08001	0.09714	0.11
	606	0.11471	0.18904	0.0686	0.06946	0.06654	0.08039	0.06491	0.08	0.09716	0.10996
	605	0.11471	0.18905	0.06861	0.06951	0.06652	0.08037	0.06491	0.07996	0.0971	0.10993
	604	0.11478	0.18903	0.06861	0.06951	0.06648	0.08026	0.06486	0.07986	0.09703	0.10981
	603	0.11481	0.18904	0.06862	0.06957	0.06649	0.08025	0.06483	0.07982	0.09698	0.10972
	602	0.11485	0.18902	0.06857	0.06957	0.06645	0.08021	0.06479	0.07978	0.0969	0.10964
	601	0.11498	0.18906	0.06862	0.06964	0.06644	0.08014	0.06484	0.07978	0.09694	0.10965
	600	0.11508	0.18916	0.06865	0.06965	0.06642	0.08011	0.06484	0.07974	0.09694	0.10969
	599	0.1151	0.18918	0.06869	0.06967	0.06639	0.08003	0.06485	0.0797	0.09686	0.10962
	598	0.11518	0.18921	0.0688	0.06977	0.06645	0.08005	0.06483	0.07972	0.09693	0.10966
	597	0.11521	0.18924	0.06883	0.06977	0.0664	0.07996	0.06479	0.07971	0.09687	0.10965
	596	0.11532	0.18931	0.06896	0.06987	0.06645	0.07994	0.0648	0.07974	0.09691	0.10969
	595	0.11541	0.18938	0.06906	0.06996	0.06649	0.07998	0.06485	0.07981	0.09687	0.1097
	594	0.11547	0.18946	0.0691	0.07007	0.06652	0.08	0.06485	0.0798	0.0968	0.1097
	593	0.11554	0.18952	0.06916	0.07017	0.06652	0.07998	0.06486	0.07981	0.0968	0.10971
	592	0.11565	0.1896	0.0692	0.07027	0.06657	0.07999	0.06486	0.0798	0.0968	0.10972
	591	0.11578	0.18969	0.0693	0.07038	0.06661	0.08	0.06486	0.0798	0.09684	0.10971
	590	0.11587	0.18977	0.06939	0.07047	0.06662	0.08001	0.06486	0.07976	0.09683	0.10971
	589	0.11598	0.18982	0.06946	0.07057	0.06664	0.08	0.06483	0.07979	0.09681	0.1097
	588	0.11611	0.18989	0.06956	0.07064	0.06666	0.07994	0.06482	0.07982	0.09679	0.10965
	587	0.11626	0.18999	0.06967	0.07078	0.06671	0.0799	0.06484	0.07985	0.09682	0.10964
	586	0.11634	0.19004	0.06977	0.07089	0.06668	0.07984	0.06478	0.07978	0.09677	0.10963
	585	0.11646	0.19019	0.06989	0.07102	0.06675	0.07982	0.06478	0.07978	0.0968	0.10966
	584	0.11655	0.19025	0.06999	0.07111	0.06676	0.07973	0.06472	0.07974	0.09672	0.10966
	583	0.11671	0.19041	0.0701	0.07125	0.06679	0.07966	0.0647	0.07967	0.09668	0.10967
	582	0.11684	0.1905	0.07016	0.07136	0.06671	0.07961	0.06464	0.0796	0.09668	0.10961
	581	0.11703	0.19064	0.07035	0.07152	0.06671	0.07958	0.06461	0.0796	0.09667	0.10965
	580	0.11721	0.19085	0.07058	0.07166	0.06678	0.07957	0.0646	0.07957	0.09666	0.10967
	579	0.11745	0.19107	0.07076	0.07183	0.06677	0.07959	0.06461	0.07959	0.09664	0.10969
	578	0.11774	0.19129	0.07099	0.07201	0.06674	0.07957	0.06462	0.07957	0.09664	0.10965
	577	0.11797	0.19154	0.07122	0.07216	0.06678	0.07955	0.06462	0.07955	0.09668	0.10962
	576	0.11821	0.19181	0.07152	0.07242	0.06685	0.07953	0.06462	0.07958	0.09669	0.10962
	575	0.11848	0.19211	0.07178	0.07266	0.06692	0.07951	0.06464	0.07954	0.09668	0.10961
	574	0.11881	0.19244	0.07206	0.07292	0.06699	0.07949	0.06461	0.07954	0.09668	0.1096
	573	0.11912	0.19274	0.07235	0.07321	0.06707	0.07948	0.06464	0.07957	0.09663	0.10953
	572	0.11946	0.19304	0.07271	0.07354	0.06719	0.07949	0.06464	0.07953	0.09661	0.10951
	571	0.11987	0.19342	0.07306	0.07397	0.06732	0.0795	0.0646	0.07954	0.09657	0.10954
	570	0.12025	0.19374	0.07345	0.07433	0.06744	0.07952	0.06457	0.07947	0.09653	0.10949
	569	0.12071	0.19412	0.07393	0.07474	0.06761	0.07953	0.06453	0.07941	0.09653	0.10945
	568	0.12116	0.19458	0.07445	0.07522	0.06779	0.07956	0.06453	0.07942	0.09654	0.10945
	567	0.12164	0.1951	0.075	0.0758	0.06798	0.07956	0.06446	0.07938	0.09654	0.10942
	566	0.12225	0.19573	0.07572	0.0765	0.06833	0.07958	0.06445	0.0794	0.09656	0.10944
	565	0.12291	0.19644	0.07652	0.0773	0.06872	0.07963	0.06448	0.07948	0.09654	0.10942
	564	0.12362	0.19726	0.07743	0.07822	0.06921	0.07964	0.06452	0.07948	0.09658	0.10938
	563	0.12451	0.1982	0.07855	0.0794	0.06981	0.07969	0.06461	0.07953	0.09652	0.10941
	562	0.12555	0.19933	0.07987	0.08081	0.07066	0.0798	0.06465	0.07952	0.09659	0.10942
	561	0.12674	0.20061	0.08143	0.08252	0.07171	0.07995	0.06468	0.0795	0.09658	0.10942
	560	0.12812	0.20211	0.08334	0.08448	0.07301	0.08013	0.06472	0.07945	0.09656	0.1094
	559	0.12977	0.20398	0.08561	0.08693	0.07463	0.08039	0.06471	0.0794	0.09653	0.10938
	558	0.13178	0.2062	0.0884	0.08995	0.0767	0.0808	0.06472	0.07942	0.09648	0.10943
	557	0.13425	0.20895	0.09185	0.09366	0.07929	0.08138	0.06478	0.07942	0.09646	0.10945
	556	0.13718	0.21228	0.09599	0.0981	0.0824	0.08204	0.06479	0.07946	0.09643	0.10943
	555	0.14078	0.21637	0.10103	0.10345	0.0863	0.08295	0.06484	0.07947	0.09639	0.10942
	554	0.14516	0.22136	0.10708	0.10992	0.09104	0.08409	0.06494	0.07945	0.09643	0.10945
	553	0.15053	0.22743	0.11437	0.11761	0.09675	0.08558	0.06511	0.07948	0.09644	0.10946
	552	0.15712	0.23486	0.12305	0.1267	0.1036	0.08744	0.06534	0.07955	0.09651	0.10949
	551	0.16502	0.24372	0.13323	0.13731	0.11158	0.08981	0.06564	0.0796	0.09655	0.10942
	550	0.17444	0.25424	0.14504	0.14963	0.12088	0.09274	0.06598	0.07962	0.09648	0.10934
	549	0.18554	0.26652	0.15872	0.16384	0.13163	0.09632	0.06648	0.07969	0.0965	0.10934
	548	0.19857	0.28076	0.17432	0.18001	0.1437	0.10067	0.06713	0.07986	0.09648	0.1093
	547	0.21348	0.29703	0.192	0.19827	0.15735	0.10574	0.06786	0.07993	0.09647	0.10928
	546	0.23042	0.31535	0.21179	0.21863	0.17249	0.11169	0.06882	0.08006	0.09647	0.10926
	545	0.24929	0.33567	0.23371	0.24101	0.18913	0.11844	0.06995	0.08019	0.09645	0.10925
	544	0.27017	0.35804	0.25777	0.26548	0.20735	0.12602	0.07135	0.08044	0.0965	0.10923
	543	0.29272	0.38214	0.28386	0.29185	0.22681	0.13428	0.07295	0.08073	0.09651	0.10919
	542	0.3169	0.40787	0.31178	0.31997	0.24741	0.14329	0.07477	0.08104	0.09651	0.10916
	541	0.34243	0.43482	0.34128	0.34947	0.26886	0.15298	0.07694	0.08148	0.09656	0.10916
	540	0.36886	0.46249	0.37188	0.37997	0.291	0.16309	0.07932	0.08195	0.09663	0.10917
	539	0.39572	0.49056	0.40314	0.41096	0.31351	0.17354	0.08195	0.08247	0.09674	0.1092
	538	0.42266	0.51845	0.43443	0.4419	0.336	0.18419	0.08477	0.08291	0.09687	0.10924
	537	0.44922	0.5456	0.46547	0.47227	0.35822	0.19481	0.08778	0.0834	0.09697	0.10927
	536	0.47477	0.57155	0.49543	0.5014	0.37982	0.20524	0.09093	0.08395	0.09708	0.10927
	535	0.49892	0.59583	0.52377	0.52891	0.40045	0.21524	0.0941	0.08455	0.09722	0.10935
	534	0.52132	0.61819	0.54997	0.55424	0.41962	0.22476	0.09724	0.08513	0.09733	0.10938
	533	0.54187	0.63837	0.57384	0.57708	0.43735	0.23359	0.10043	0.0859	0.09746	0.10938
	532	0.56041	0.65621	0.59503	0.59727	0.45332	0.24166	0.10356	0.08673	0.09757	0.10936
	531	0.57689	0.67174	0.61358	0.61471	0.46736	0.24903	0.10669	0.08768	0.0978	0.10929
	530	0.59142	0.68496	0.62947	0.62962	0.47967	0.25569	0.10986	0.08884	0.0981	0.10935
	529	0.60389	0.69599	0.64272	0.64189	0.49011	0.26169	0.11306	0.09009	0.09832	0.10925
	528	0.61451	0.70525	0.65377	0.65199	0.49904	0.26715	0.11638	0.09158	0.09862	0.10918
	527	0.62353	0.71273	0.66278	0.66004	0.50641	0.2722	0.11985	0.0933	0.09897	0.10924
	526	0.63098	0.7188	0.6701	0.66649	0.5124	0.27692	0.12352	0.09534	0.09936	0.10927
	525	0.63701	0.72357	0.67597	0.67155	0.51724	0.28139	0.12724	0.0975	0.09983	0.10943
	524	0.64192	0.72731	0.68055	0.67544	0.52113	0.28557	0.13096	0.09974	0.10024	0.10949
	523	0.64585	0.73033	0.68423	0.6786	0.52422	0.28941	0.13465	0.10209	0.10078	0.10959
	522	0.64893	0.73258	0.68716	0.68116	0.52676	0.2929	0.13807	0.10431	0.10129	0.10967
	521	0.65127	0.73438	0.68959	0.68318	0.52878	0.29593	0.14124	0.10637	0.10178	0.10964
	520	0.6531	0.73576	0.6915	0.6848	0.5304	0.2984	0.14392	0.10812	0.10226	0.1097
	519	0.65456	0.73691	0.69304	0.68625	0.53166	0.30037	0.14611	0.10958	0.10265	0.10971
	518	0.65569	0.73788	0.69437	0.68754	0.53263	0.30175	0.14775	0.11071	0.10301	0.10976
	517	0.65642	0.73856	0.69534	0.68846	0.53322	0.30272	0.14882	0.11146	0.1032	0.1098
	516	0.65697	0.73906	0.69601	0.68919	0.53356	0.30318	0.14943	0.11186	0.10336	0.10982
	515	0.65735	0.7395	0.69649	0.68969	0.53361	0.30325	0.14962	0.11201	0.10344	0.10989
	514	0.65759	0.73972	0.69675	0.69009	0.53348	0.30299	0.14948	0.11189	0.10339	0.10984
	513	0.65762	0.73988	0.69694	0.6903	0.53328	0.30254	0.14906	0.11168	0.10336	0.10978
	512	0.65758	0.73987	0.69693	0.69042	0.53292	0.30199	0.14857	0.11128	0.10324	0.10976
	511	0.65734	0.73965	0.69677	0.69036	0.53253	0.30122	0.14793	0.11083	0.10308	0.10963
	510	0.65742	0.73972	0.69686	0.69056	0.53227	0.30057	0.14741	0.11049	0.10298	0.10963
	509	0.6572	0.73947	0.6967	0.69039	0.53193	0.29989	0.14678	0.11008	0.10283	0.10965
	508	0.65692	0.7392	0.69637	0.69023	0.53152	0.29923	0.14616	0.10967	0.1028	0.10963
	507	0.6566	0.73884	0.69602	0.68995	0.53109	0.29859	0.14549	0.10922	0.1026	0.10955
	506	0.65631	0.73859	0.69583	0.68973	0.53071	0.29817	0.14497	0.1089	0.10251	0.10958
	505	0.65607	0.73835	0.69559	0.68955	0.53048	0.29774	0.14456	0.1086	0.10245	0.10961
	504	0.65576	0.73801	0.69523	0.68929	0.53018	0.2973	0.14412	0.10831	0.10229	0.10957
	503	0.65544	0.73765	0.69487	0.68904	0.52979	0.2969	0.14372	0.10801	0.1022	0.10953
	502	0.65509	0.73735	0.6946	0.6888	0.52952	0.29651	0.14336	0.10778	0.10202	0.10951
	501	0.65488	0.73709	0.69435	0.68851	0.52919	0.2962	0.14307	0.10761	0.10199	0.10954
	500	0.65461	0.7368	0.69408	0.68823	0.52886	0.29589	0.14284	0.10742	0.10198	0.10953
	499	0.65433	0.73647	0.69373	0.68792	0.52851	0.29551	0.14259	0.10723	0.10191	0.10945
	498	0.65415	0.73621	0.69354	0.68774	0.52829	0.29527	0.14236	0.10706	0.10187	0.10949
	497	0.65398	0.73596	0.69334	0.68751	0.52809	0.29503	0.14218	0.10691	0.10178	0.10946
	496	0.65373	0.73569	0.69308	0.6872	0.52794	0.29483	0.14199	0.10681	0.10171	0.10939
	495	0.65359	0.73548	0.6929	0.68705	0.52775	0.29473	0.1419	0.10673	0.10172	0.10946
	494	0.65342	0.73511	0.69268	0.68687	0.52758	0.29465	0.14176	0.10661	0.10162	0.10943
	493	0.65323	0.73489	0.69253	0.68673	0.52743	0.29455	0.14167	0.10654	0.10156	0.10942
	492	0.6531	0.73471	0.69232	0.68648	0.52739	0.29441	0.14163	0.10648	0.10149	0.10939
	491	0.6529	0.73448	0.69211	0.68623	0.52718	0.29428	0.14157	0.10645	0.10143	0.10934
	490	0.65276	0.73429	0.69188	0.68615	0.52708	0.29426	0.14153	0.10636	0.10137	0.1093
	489	0.65266	0.7342	0.69174	0.68599	0.52696	0.2942	0.14152	0.10637	0.10134	0.10932
	488	0.65252	0.73424	0.6916	0.68585	0.52677	0.29412	0.14152	0.10641	0.10135	0.10936
	487	0.65238	0.73411	0.69151	0.68574	0.52657	0.29406	0.14152	0.10647	0.10137	0.10933
	486	0.65225	0.73398	0.69133	0.68561	0.5264	0.29403	0.14151	0.1064	0.10136	0.10932
	485	0.65214	0.73396	0.6912	0.68547	0.52622	0.29403	0.14151	0.10646	0.1014	0.10938
	484	0.65199	0.73387	0.69106	0.68537	0.5261	0.29396	0.14144	0.10645	0.10139	0.10933
	483	0.65186	0.73374	0.69091	0.68526	0.52601	0.29394	0.14146	0.1065	0.10142	0.10931
	482	0.65179	0.73356	0.69072	0.68516	0.52598	0.29394	0.14153	0.10656	0.10137	0.10931
	481	0.65165	0.73349	0.69057	0.68505	0.5259	0.29389	0.14154	0.10659	0.10135	0.10925
	480	0.65157	0.73337	0.69037	0.68488	0.52568	0.29381	0.14157	0.10667	0.1013	0.10925
	479	0.65153	0.73326	0.69026	0.68474	0.52563	0.29381	0.14164	0.10669	0.1012	0.10921
	478	0.65139	0.7331	0.69017	0.68454	0.52549	0.29373	0.14164	0.10675	0.10116	0.10919
	477	0.65137	0.73308	0.69007	0.68441	0.52529	0.29372	0.14169	0.10678	0.10114	0.10923
	476	0.65135	0.73294	0.68997	0.68414	0.52512	0.2937	0.14175	0.10677	0.10113	0.10924
	475	0.65124	0.73288	0.68986	0.68399	0.52505	0.29372	0.14175	0.1068	0.10108	0.10924
	474	0.65113	0.73279	0.68974	0.68386	0.52504	0.29378	0.1418	0.10681	0.10107	0.10922
	473	0.65102	0.73273	0.68958	0.68373	0.52484	0.29386	0.14185	0.10683	0.1011	0.10921
	472	0.6509	0.73261	0.68937	0.68365	0.52472	0.2939	0.14189	0.10686	0.10113	0.1092
	471	0.65073	0.73246	0.68919	0.68343	0.52461	0.29393	0.14192	0.10687	0.1011	0.10914
	470	0.65057	0.73243	0.68903	0.68333	0.52459	0.29393	0.14196	0.10693	0.10107	0.10914
	469	0.65044	0.73224	0.68882	0.68312	0.5244	0.29393	0.14201	0.10689	0.10111	0.10916
	468	0.65039	0.73207	0.68875	0.68295	0.52421	0.29394	0.14206	0.10694	0.10112	0.10919
	467	0.65032	0.732	0.68863	0.6828	0.52417	0.29394	0.14211	0.107	0.10112	0.10921
	466	0.65032	0.73187	0.68858	0.68258	0.5241	0.294	0.14223	0.10713	0.10111	0.10929
	465	0.65028	0.73178	0.68841	0.68248	0.52408	0.29408	0.14234	0.10722	0.10111	0.10943
	464	0.65029	0.73169	0.6883	0.68238	0.52395	0.29418	0.14245	0.10734	0.10112	0.10957
	463	0.65022	0.7316	0.68819	0.68222	0.52392	0.29423	0.14259	0.10744	0.10106	0.10964
	462	0.65006	0.73154	0.68804	0.68205	0.52383	0.29421	0.14265	0.10753	0.10107	0.10963
	461	0.64993	0.73139	0.68794	0.68191	0.5237	0.29426	0.14272	0.10759	0.10107	0.10968
	460	0.64968	0.73121	0.68772	0.68178	0.52363	0.29427	0.14286	0.10767	0.10108	0.10968
	459	0.64949	0.73108	0.6876	0.68155	0.5234	0.29436	0.1429	0.10771	0.10098	0.10967
	458	0.64928	0.73095	0.68734	0.68134	0.52328	0.29426	0.14298	0.10774	0.10096	0.10958
	457	0.64917	0.73079	0.68723	0.68124	0.52335	0.29427	0.14313	0.1078	0.10099	0.10963
	456	0.649	0.73066	0.68698	0.68102	0.5234	0.29434	0.14325	0.1079	0.10095	0.10965
	455	0.64896	0.73041	0.68681	0.68083	0.52342	0.29435	0.14334	0.10795	0.10075	0.10956
	454	0.6489	0.73029	0.68675	0.68068	0.52345	0.29453	0.14344	0.10794	0.10051	0.10958
	453	0.64879	0.73026	0.68666	0.68045	0.52345	0.29463	0.14362	0.10803	0.10032	0.10951
	452	0.64874	0.73014	0.68663	0.68038	0.52333	0.29493	0.14373	0.10803	0.10018	0.10952
	451	0.64859	0.72992	0.68647	0.68027	0.52307	0.29509	0.14374	0.10806	0.10003	0.10948
	450	0.6485	0.73016	0.68606	0.67999	0.52283	0.29483	0.14366	0.10842	0.10107	0.10958
	449	0.64829	0.72998	0.68579	0.67976	0.52272	0.29498	0.14374	0.10852	0.10112	0.1096
	448	0.64817	0.72983	0.68581	0.6796	0.52267	0.29513	0.14389	0.10858	0.10117	0.10966
	447	0.64809	0.72966	0.68558	0.67943	0.52259	0.29512	0.14403	0.10883	0.10117	0.10963
	446	0.64802	0.72962	0.68548	0.67928	0.52246	0.29511	0.14423	0.10894	0.1012	0.10958
	445	0.64782	0.72944	0.68529	0.67902	0.52241	0.29516	0.14431	0.10896	0.10123	0.10955
	444	0.64773	0.7293	0.6851	0.67883	0.52235	0.29515	0.14445	0.10908	0.10136	0.10958
	443	0.64762	0.72912	0.68491	0.67866	0.52218	0.2954	0.14445	0.10908	0.10144	0.10951
	442	0.64743	0.72901	0.68467	0.67845	0.52184	0.29555	0.14453	0.10919	0.10153	0.1095
	441	0.64727	0.72874	0.6845	0.67815	0.52163	0.29576	0.14458	0.10936	0.10159	0.10951
	440	0.64719	0.72863	0.68429	0.67802	0.52153	0.29578	0.14464	0.10949	0.10169	0.10952
	439	0.64703	0.72841	0.68409	0.67775	0.52151	0.29566	0.14479	0.10957	0.10181	0.10951
	438	0.64683	0.72825	0.68381	0.67761	0.5214	0.29575	0.1449	0.10961	0.1018	0.10948
	437	0.64658	0.72799	0.68353	0.67746	0.52116	0.29571	0.14496	0.10969	0.10183	0.10947
	436	0.64647	0.72773	0.68336	0.67731	0.52133	0.29574	0.14516	0.10985	0.10183	0.10966
	435	0.64633	0.72744	0.6832	0.67722	0.52095	0.29587	0.14524	0.10992	0.10178	0.10969
	434	0.64623	0.72722	0.68305	0.677	0.52085	0.29593	0.14543	0.11	0.10183	0.10982
	433	0.64599	0.72702	0.68283	0.67685	0.5206	0.29621	0.14561	0.11011	0.10184	0.10984
	432	0.64583	0.72666	0.68264	0.6767	0.52056	0.29611	0.14585	0.11031	0.10184	0.10986
	431	0.64569	0.72637	0.68254	0.67643	0.52071	0.29603	0.14603	0.11044	0.10185	0.1099
	430	0.64552	0.72605	0.6825	0.67619	0.52062	0.29618	0.14627	0.11059	0.10181	0.10998
	429	0.64528	0.72565	0.68222	0.67593	0.52043	0.29627	0.14636	0.11066	0.10185	0.11002
	428	0.64494	0.72531	0.682	0.67573	0.52021	0.2966	0.14655	0.11074	0.10183	0.1101
	427	0.64469	0.72502	0.68176	0.67538	0.52002	0.29686	0.14666	0.11084	0.10202	0.11034
	426	0.64449	0.7247	0.6816	0.67522	0.52001	0.29718	0.14674	0.11113	0.10219	0.11066
	425	0.64422	0.72445	0.68128	0.67485	0.51965	0.29756	0.14693	0.11137	0.10255	0.11097
	424	0.64396	0.72399	0.68099	0.67455	0.51931	0.29744	0.14707	0.11171	0.10296	0.11135
	423	0.64375	0.72367	0.68068	0.67424	0.51943	0.2974	0.14724	0.11205	0.10341	0.11177
	422	0.64363	0.72339	0.68031	0.674	0.51927	0.29727	0.14753	0.11236	0.10388	0.11223
	421	0.64345	0.72305	0.67991	0.67374	0.51907	0.29732	0.14773	0.1127	0.10432	0.11293
	420	0.64309	0.72272	0.67951	0.67334	0.51844	0.29754	0.14796	0.11294	0.10488	0.11365
	419	0.64285	0.72236	0.67923	0.67293	0.51801	0.29759	0.14818	0.11312	0.10547	0.11438
	418	0.64249	0.72212	0.679	0.67254	0.51781	0.29773	0.14839	0.11337	0.1059	0.11506
	417	0.6422	0.72182	0.67851	0.67208	0.51743	0.29757	0.14867	0.11361	0.1065	0.11569
	416	0.64195	0.72137	0.67817	0.6715	0.51724	0.29754	0.14886	0.11395	0.10708	0.11637
	415	0.64153	0.7209	0.67765	0.67085	0.51735	0.29749	0.14922	0.1142	0.10783	0.11689
	414	0.64124	0.7204	0.67715	0.67041	0.51693	0.29717	0.14946	0.11459	0.10863	0.11736
	413	0.64086	0.71974	0.67671	0.67002	0.51665	0.29734	0.1498	0.11489	0.10934	0.1181
	412	0.64033	0.71914	0.6761	0.66946	0.51595	0.29728	0.14997	0.11515	0.11011	0.11847
	411	0.63976	0.71857	0.67562	0.66908	0.51534	0.29716	0.15017	0.1155	0.11075	0.11906
	410	0.63934	0.71871	0.67545	0.6689	0.51453	0.29657	0.14993	0.11619	0.11207	0.12004
	409	0.63889	0.71831	0.67489	0.66847	0.51427	0.29648	0.15016	0.11643	0.11254	0.12046
	408	0.63842	0.71786	0.67439	0.66778	0.51381	0.29625	0.15041	0.11659	0.11307	0.1206
	407	0.63798	0.71742	0.67391	0.6674	0.51344	0.29637	0.15066	0.11666	0.11361	0.12093
	406	0.63756	0.7167	0.67324	0.66683	0.51405	0.2962	0.15104	0.11687	0.11398	0.12103
	405	0.6372	0.71608	0.6726	0.66636	0.51349	0.29614	0.15095	0.11713	0.11434	0.12121
	404	0.63688	0.71571	0.67216	0.66593	0.51312	0.29639	0.15116	0.1175	0.11483	0.12167
	403	0.63646	0.71522	0.67175	0.66561	0.51261	0.29596	0.1514	0.11782	0.1152	0.12184
	402	0.63605	0.71477	0.67146	0.66527	0.51226	0.296	0.15152	0.11808	0.11543	0.12212
	401	0.63575	0.71408	0.67105	0.66498	0.51216	0.29579	0.15181	0.11835	0.11569	0.12201
	400	0.63545	0.71372	0.67059	0.66442	0.5118	0.29614	0.15197	0.11843	0.11597	0.1221
	399	0.635	0.71355	0.6703	0.66394	0.51181	0.29659	0.15211	0.11861	0.11625	0.1222
	398	0.63452	0.71301	0.66991	0.66338	0.51215	0.29666	0.15226	0.1188	0.11645	0.12227
	397	0.63425	0.71264	0.66927	0.66289	0.51195	0.29705	0.15222	0.11927	0.11669	0.1226
	396	0.63372	0.71213	0.66866	0.66223	0.51156	0.29657	0.15209	0.1194	0.11668	0.1229
	395	0.63332	0.71174	0.66799	0.6615	0.51062	0.29623	0.15214	0.11948	0.11695	0.1232
	394	0.63267	0.71102	0.66752	0.66081	0.51013	0.29603	0.15228	0.1198	0.11714	0.12343
	393	0.63209	0.71024	0.6669	0.66026	0.50959	0.29568	0.15234	0.11999	0.11743	0.12336
	392	0.63149	0.70964	0.66639	0.65962	0.50897	0.29568	0.1524	0.12009	0.11772	0.12352
	391	0.63081	0.70893	0.66569	0.65858	0.50854	0.29533	0.15227	0.12013	0.11801	0.12362
	390	0.63014	0.70822	0.66491	0.65773	0.50776	0.29506	0.15253	0.1202	0.11843	0.12409
	389	0.62952	0.70765	0.66434	0.65704	0.5072	0.29514	0.15246	0.12076	0.11897	0.12475
	388	0.62879	0.70692	0.66366	0.65624	0.50596	0.29421	0.15218	0.12095	0.11964	0.12519
	387	0.62826	0.7063	0.66305	0.65545	0.5048	0.29403	0.15228	0.12134	0.12068	0.12628
	386	0.62767	0.7056	0.66238	0.65444	0.50423	0.29344	0.15242	0.12173	0.12167	0.12703
	385	0.62716	0.70505	0.66188	0.6537	0.50311	0.29339	0.15268	0.12198	0.12304	0.12789
	384	0.62665	0.70441	0.66148	0.65306	0.5031	0.29347	0.15312	0.12272	0.12465	0.129
	383	0.62651	0.70382	0.66103	0.65237	0.50302	0.29323	0.15369	0.12317	0.12664	0.12999
	382	0.62642	0.70353	0.66062	0.65158	0.50278	0.29324	0.1545	0.12386	0.12902	0.13212
	381	0.62634	0.70332	0.66024	0.65092	0.5025	0.29316	0.15509	0.12487	0.13151	0.13437
	380	0.62644	0.70316	0.66012	0.65033	0.50192	0.29276	0.15606	0.12596	0.13459	0.1371
	379	0.62675	0.703	0.65999	0.64992	0.50129	0.29308	0.15702	0.12736	0.13779	0.13983
	378	0.62738	0.70311	0.65998	0.64917	0.50125	0.29267	0.15827	0.12867	0.14158	0.14235
	377	0.62799	0.70343	0.66001	0.64865	0.5007	0.29302	0.15936	0.12993	0.1455	0.14516
	376	0.62875	0.7038	0.66063	0.6481	0.50112	0.29362	0.16092	0.13165	0.1492	0.14798
	375	0.62957	0.70406	0.66077	0.64721	0.50107	0.29363	0.16218	0.13291	0.1529	0.15032
	374	0.63071	0.70459	0.66117	0.64635	0.50087	0.29373	0.16333	0.13424	0.15611	0.15305
	373	0.63189	0.70513	0.6619	0.64541	0.50008	0.29273	0.16434	0.13559	0.15917	0.15525
	372	0.63355	0.70574	0.66244	0.64451	0.49864	0.29257	0.16508	0.13671	0.16207	0.15737
	371	0.63536	0.70671	0.6634	0.6438	0.49731	0.29249	0.16585	0.13774	0.16392	0.15897
	370	0.6388	0.70855	0.66555	0.64243	0.49522	0.29275	0.16679	0.13912	0.16803	0.16086
	369	0.64098	0.70972	0.66687	0.64196	0.49559	0.2932	0.16693	0.13967	0.16726	0.16077
	368	0.64322	0.71089	0.66821	0.64137	0.49626	0.29308	0.16701	0.13865	0.16725	0.16063
	367	0.64596	0.71273	0.6701	0.64062	0.49469	0.29271	0.16644	0.13766	0.16658	0.16072
	366	0.64845	0.71444	0.67186	0.64003	0.4948	0.29142	0.16657	0.13743	0.1664	0.16086
	365	0.65065	0.71617	0.67371	0.63901	0.49368	0.2911	0.166	0.13617	0.16591	0.16034
	364	0.65252	0.71751	0.67566	0.63846	0.49322	0.29085	0.16597	0.13555	0.16474	0.16005
	363	0.65433	0.71924	0.67671	0.63801	0.49288	0.29037	0.16552	0.13546	0.16505	0.15922
	362	0.65598	0.72094	0.67824	0.63748	0.49082	0.2906	0.16493	0.13472	0.16439	0.15911
	361	0.65705	0.72224	0.67947	0.63695	0.49011	0.29014	0.16508	0.13533	0.16358	0.15881
	360	0.65824	0.72264	0.68053	0.63608	0.49073	0.29018	0.16514	0.13552	0.16294	0.15917
	359	0.65897	0.72334	0.68112	0.63593	0.49011	0.29046	0.16533	0.13579	0.16312	0.16017
	358	0.65914	0.72351	0.68164	0.63542	0.49036	0.28917	0.16555	0.13691	0.16519	0.16151
	357	0.6594	0.72362	0.68228	0.6346	0.48878	0.28993	0.1662	0.13832	0.16729	0.16445
	356	0.65923	0.7236	0.68297	0.63418	0.48695	0.29039	0.16766	0.14122	0.17047	0.16704
	355	0.65894	0.72375	0.68264	0.63351	0.48653	0.29189	0.16959	0.14465	0.17504	0.17082
	354	0.65852	0.72363	0.68251	0.63273	0.48693	0.29478	0.17223	0.14875	0.17974	0.17545
	353	0.6578	0.72313	0.68211	0.6322	0.48705	0.2974	0.17584	0.15461	0.18563	0.18135
	352	0.65737	0.72255	0.68196	0.63101	0.48685	0.30123	0.18007	0.16145	0.19254	0.18848
	351	0.65702	0.72207	0.68194	0.63058	0.48851	0.30468	0.18645	0.17026	0.20125	0.19744
	350	0.65474	0.71886	0.68283	0.6362	0.49537	0.31252	0.19923	0.18769	0.21809	0.21583
	349	0.65417	0.71839	0.68315	0.63594	0.49872	0.31825	0.21093	0.20077	0.22947	0.22782
	348	0.65448	0.71831	0.68352	0.63561	0.50033	0.32824	0.22432	0.21685	0.24134	0.24143
	347	0.65402	0.71762	0.68452	0.63651	0.5042	0.34085	0.23929	0.23492	0.25716	0.259
	346	0.65351	0.71804	0.68532	0.63739	0.5121	0.35468	0.25736	0.25673	0.27675	0.27824
	345	0.65302	0.71786	0.68536	0.63901	0.51446	0.37002	0.27626	0.28247	0.30009	0.30024
	344	0.65339	0.71827	0.68642	0.64142	0.52128	0.38741	0.30099	0.31149	0.32863	0.32568
	343	0.65454	0.71924	0.68782	0.64436	0.52816	0.40636	0.3279	0.34457	0.35506	0.35081
	342	0.65487	0.72053	0.69019	0.64828	0.53501	0.42924	0.35892	0.38248	0.38962	0.38184
	341	0.65669	0.72183	0.69336	0.6535	0.55079	0.45459	0.39605	0.42301	0.42384	0.41363
	340	0.65863	0.72439	0.69824	0.66042	0.56634	0.48653	0.43434	0.46599	0.45755	0.45005
	339	0.66134	0.72703	0.70408	0.6695	0.59023	0.51921	0.47674	0.51184	0.49622	0.49096
	338	0.66467	0.73092	0.71085	0.68138	0.61953	0.55584	0.51992	0.55956	0.53736	0.53173
	337	0.66943	0.73455	0.71882	0.69485	0.64625	0.59558	0.56259	0.61053	0.58304	0.57418
	336	0.67499	0.73911	0.72693	0.70836	0.67798	0.63314	0.61189	0.65949	0.63203	0.61787
	335	0.68081	0.74479	0.73587	0.7241	0.70296	0.67134	0.66208	0.70645	0.67541	0.66048
	334	0.68767	0.75111	0.74528	0.74014	0.73461	0.71168	0.71076	0.75339	0.72322	0.70677
	333	0.69455	0.75792	0.75547	0.75676	0.76727	0.74992	0.75465	0.79346	0.76212	0.74925
	332	0.70219	0.76469	0.76565	0.77413	0.79597	0.78785	0.79931	0.82545	0.7987	0.78973
	331	0.70974	0.77184	0.77527	0.79106	0.82901	0.81684	0.83625	0.85586	0.83251	0.82966
	330	0.71678	0.77844	0.78344	0.80751	0.85238	0.84265	0.87089	0.88023	0.86541	0.86181
	329	0.72372	0.78598	0.79147	0.82263	0.87177	0.864	0.8886	0.90287	0.8992	0.88657
	328	0.72928	0.79324	0.79766	0.83551	0.89095	0.8746	0.91625	0.91838	0.91432	0.90422
	327	0.73501	0.80048	0.80377	0.84639	0.89441	0.88597	0.93012	0.92649	0.92916	0.91027
	326	0.74037	0.80663	0.80942	0.85359	0.90154	0.89533	0.94643	0.92798	0.93409	0.92098
	325	0.7452	0.81275	0.81428	0.86009	0.90954	0.90331	0.94569	0.92086	0.92878	0.9232
	324	0.74941	0.81792	0.81888	0.86468	0.91204	0.91566	0.94507	0.91543	0.92618	0.92523
	323	0.75322	0.82177	0.82104	0.86678	0.91908	0.91213	0.94457	0.91209	0.92301	0.92529
	322	0.75621	0.82397	0.82369	0.86886	0.91417	0.90916	0.92528	0.90464	0.91992	0.92452
	321	0.75945	0.82614	0.82506	0.86823	0.91141	0.90353	0.91986	0.90317	0.92155	0.92082
	320	0.76179	0.82819	0.82667	0.86912	0.90797	0.90304	0.91551	0.90319	0.91447	0.91649
	319	0.76388	0.83002	0.82813	0.86894	0.90188	0.90094	0.91498	0.90662	0.91923	0.91335
	318	0.76562	0.8313	0.8295	0.86792	0.9006	0.9004	0.92243	0.90782	0.91795	0.9114
	317	0.767	0.83308	0.83146	0.86871	0.90119	0.91007	0.93264	0.90705	0.91762	0.91315
	316	0.7689	0.83467	0.83372	0.87145	0.90854	0.9176	0.93858	0.91378	0.92697	0.91453
	315	0.77028	0.8361	0.83662	0.87392	0.91791	0.91878	0.95033	0.92266	0.93621	0.92078
	314	0.77157	0.837	0.83988	0.87763	0.92309	0.92224	0.95028	0.93646	0.94793	0.9293
	313	0.77306	0.83854	0.84222	0.88	0.93153	0.91666	0.95922	0.95507	0.96823	0.93823
	312	0.77384	0.83907	0.84453	0.88311	0.94729	0.9216	0.96846	0.96331	0.97408	0.94865
	311	0.7733	0.8385	0.84665	0.88667	0.95417	0.92685	0.97784	0.97278	0.98789	0.95549
	310	0.77166	0.837	0.847	0.88605	0.95801	0.93335	0.98729	0.97534	0.98501	0.95698
	309	0.76788	0.83278	0.8455	0.8855	0.95817	0.95091	0.98579	0.97704	0.98412	0.96382
	308	0.76205	0.82672	0.8403	0.88053	0.95723	0.94316	0.98683	0.97631	0.98669	0.96345
	307	0.75413	0.8185	0.83306	0.87	0.95198	0.93529	0.97403	0.9648	0.96445	0.94875
	306	0.74467	0.80802	0.82188	0.85457	0.93047	0.90714	0.93972	0.95745	0.94332	0.92216
	305	0.73293	0.79574	0.80757	0.83223	0.89169	0.86182	0.89942	0.9237	0.90454	0.88221
	304	0.71923	0.78117	0.78959	0.80482	0.84649	0.80804	0.83346	0.86862	0.84636	0.8229
	303	0.70528	0.76615	0.77061	0.7739	0.79411	0.74113	0.75648	0.79449	0.7722	0.75154
	302	0.69039	0.75099	0.74959	0.7418	0.73605	0.67222	0.67047	0.7077	0.68737	0.67098
	301	0.67572	0.7358	0.7286	0.71074	0.67866	0.60285	0.58117	0.62188	0.60435	0.59156
	300	0.661	0.72172	0.70825	0.68144	0.62449	0.53471	0.50059	0.54037	0.52875	0.51592
	299	0.64823	0.7094	0.69042	0.65649	0.57866	0.47564	0.42589	0.46731	0.45929	0.44757
	298	0.63741	0.69847	0.67568	0.63605	0.54072	0.42277	0.36477	0.40676	0.40113	0.39267
	297	0.62767	0.68946	0.66366	0.6198	0.51077	0.38216	0.31879	0.35419	0.35285	0.34831
	296	0.61986	0.68225	0.6543	0.60747	0.48824	0.35279	0.28195	0.31659	0.31719	0.31605
	295	0.61405	0.67664	0.64701	0.59793	0.47403	0.3312	0.25835	0.28962	0.29267	0.29355
	294	0.60975	0.67213	0.64197	0.59207	0.46504	0.31981	0.244	0.27358	0.27773	0.2811
	293	0.60597	0.66829	0.63827	0.58795	0.46169	0.31328	0.23763	0.26769	0.27167	0.27596
	292	0.60258	0.6652	0.63542	0.58559	0.4598	0.31365	0.23861	0.26913	0.27185	0.27767
	291	0.59996	0.6624	0.63304	0.58416	0.45976	0.31579	0.2429	0.27879	0.27964	0.28328
	290	0.59754	0.65962	0.6313	0.58289	0.46067	0.32126	0.25192	0.29237	0.29108	0.29191
	289	0.59559	0.65792	0.63003	0.58299	0.46402	0.33181	0.26545	0.30967	0.30447	0.30498
	288	0.59309	0.65583	0.62873	0.58277	0.46809	0.34339	0.28108	0.33019	0.3206	0.31972
	287	0.59087	0.65366	0.62752	0.58236	0.4709	0.35883	0.30115	0.35009	0.33766	0.33709
	286	0.58903	0.65154	0.62708	0.58325	0.47763	0.37631	0.32201	0.37308	0.35756	0.35751
	285	0.58812	0.65001	0.62739	0.58455	0.48788	0.39329	0.34612	0.39681	0.37863	0.37898
	284	0.5876	0.64913	0.62821	0.58717	0.49718	0.41394	0.37183	0.42498	0.40213	0.40236
	283	0.58699	0.6487	0.62927	0.59054	0.50923	0.43174	0.39696	0.45722	0.42919	0.42698
	282	0.58716	0.64838	0.63115	0.59468	0.52309	0.45472	0.4261	0.48592	0.45661	0.45217
	281	0.58854	0.64963	0.63448	0.60063	0.53872	0.47787	0.45439	0.51811	0.48483	0.48001
	280	0.59078	0.65127	0.63814	0.60749	0.55845	0.50292	0.48601	0.54922	0.51516	0.50675
	279	0.59266	0.65298	0.64259	0.61537	0.57662	0.53228	0.52025	0.57787	0.54486	0.53451
	278	0.59572	0.6549	0.64728	0.62438	0.59735	0.56054	0.55439	0.60842	0.57459	0.5649
	277	0.59869	0.65761	0.65255	0.63412	0.61634	0.58866	0.58703	0.63725	0.60535	0.59202
	276	0.6023	0.66064	0.65829	0.64441	0.63587	0.61346	0.61762	0.66945	0.63785	0.61954

## Sheet: Fig. 2e
Figure 2e	Milling Time (min)	Optical Bandgap (eV)	Error (eV)
	5	2.29968	0.02967
	10	2.29513	0.03604
	20	2.30203	0.0454
	40	2.2998	0.08712
	90	2.3001	0.03255
	180	2.29693	0.02284
	360	2.32907	0.04615
	660	2.32099	0.04679

## Sheet: Fig. 2f
Figure 2f	Experiment	1/T (10-3K-1)	Norm. Integrated Intensity		Arrhenius Fitting	1/T (10-3K-1)	Norm. Integrated Intensity
		11.236	0.9324			4.29923	0.25403
		10.9051	0.91323			4.30617	0.2547
		10.5042	0.88165			4.31311	0.25537
		10.0807	0.85423			4.32006	0.25604
		9.68992	0.82631			4.327	0.25671
		8.74891	0.76962			4.33394	0.25738
		8.48176	0.74677			4.34089	0.25806
		8	0.70169			4.34783	0.25873
		7.61615	0.6442			4.35478	0.25941
		7.38552	0.61494			4.36172	0.26009
		6.93481	0.56488			4.36866	0.26077
		6.51466	0.51476			4.37561	0.26145
		6.09385	0.4541			4.38255	0.26213
		5.65931	0.4096			4.38949	0.26281
		5.29661	0.36709			4.39644	0.2635
		5.08906	0.33543			4.40338	0.26418
		4.89956	0.3086			4.41032	0.26487
		4.67508	0.29275			4.41727	0.26556
		4.48833	0.27407			4.42421	0.26625
		4.29923	0.25145			4.43116	0.26694
		4.09668	0.2214			4.4381	0.26763
		3.88802	0.1858			4.44504	0.26832
		3.69686	0.19131			4.45199	0.26901
		3.48797	0.30142			4.45893	0.26971
		3.30579	0.41567			4.46587	0.2704
		3.19489	0.54953			4.47282	0.2711
						4.47976	0.27179
						4.48671	0.27249
						4.48833	0.27266
						4.49365	0.27319
						4.50059	0.27389
						4.50754	0.2746
						4.51448	0.2753
						4.52142	0.276
						4.52837	0.27671
						4.53531	0.27742
						4.54225	0.27812
						4.5492	0.27883
						4.55614	0.27954
						4.56309	0.28025
						4.57003	0.28097
						4.57697	0.28168
						4.58392	0.28239
						4.59086	0.28311
						4.5978	0.28382
						4.60475	0.28454
						4.61169	0.28526
						4.61864	0.28598
						4.62558	0.2867
						4.63252	0.28742
						4.63947	0.28815
						4.64641	0.28887
						4.65335	0.2896
						4.6603	0.29032
						4.66724	0.29105
						4.67418	0.29178
						4.67508	0.29187
						4.68113	0.29251
						4.68807	0.29324
						4.69502	0.29397
						4.70196	0.2947
						4.7089	0.29543
						4.71585	0.29617
						4.72279	0.29691
						4.72973	0.29764
						4.73668	0.29838
						4.74362	0.29912
						4.75056	0.29986
						4.75751	0.3006
						4.76445	0.30134
						4.7714	0.30209
						4.77834	0.30283
						4.78528	0.30358
						4.79223	0.30432
						4.79917	0.30507
						4.80611	0.30582
						4.81306	0.30657
						4.82	0.30732
						4.82695	0.30807
						4.83389	0.30882
						4.84083	0.30957
						4.84778	0.31033
						4.85472	0.31108
						4.86166	0.31184
						4.86861	0.3126
						4.87555	0.31336
						4.88249	0.31412
						4.88944	0.31488
						4.89638	0.31564
						4.89956	0.31599
						4.90333	0.3164
						4.91027	0.31716
						4.91721	0.31793
						4.92416	0.31869
						4.9311	0.31946
						4.93804	0.32023
						4.94499	0.321
						4.95193	0.32176
						4.95888	0.32254
						4.96582	0.32331
						4.97276	0.32408
						4.97971	0.32485
						4.98665	0.32563
						4.99359	0.3264
						5.00054	0.32718
						5.00748	0.32795
						5.01442	0.32873
						5.02137	0.32951
						5.02831	0.33029
						5.03526	0.33107
						5.0422	0.33185
						5.04914	0.33264
						5.05609	0.33342
						5.06303	0.3342
						5.06997	0.33499
						5.07692	0.33578
						5.08386	0.33656
						5.08906	0.33715
						5.0908	0.33735
						5.09775	0.33814
						5.10469	0.33893
						5.11164	0.33972
						5.11858	0.34051
						5.12552	0.3413
						5.13247	0.3421
						5.13941	0.34289
						5.14635	0.34369
						5.1533	0.34448
						5.16024	0.34528
						5.16719	0.34608
						5.17413	0.34688
						5.18107	0.34768
						5.18802	0.34848
						5.19496	0.34928
						5.2019	0.35008
						5.20885	0.35088
						5.21579	0.35169
						5.22273	0.35249
						5.22968	0.3533
						5.23662	0.3541
						5.24357	0.35491
						5.25051	0.35572
						5.25745	0.35653
						5.2644	0.35734
						5.27134	0.35815
						5.27828	0.35896
						5.28523	0.35977
						5.29217	0.36058
						5.29661	0.3611
						5.29911	0.3614
						5.30606	0.36221
						5.313	0.36303
						5.31995	0.36384
						5.32689	0.36466
						5.33383	0.36548
						5.34078	0.3663
						5.34772	0.36712
						5.35466	0.36794
						5.36161	0.36876
						5.36855	0.36958
						5.3755	0.3704
						5.38244	0.37122
						5.38938	0.37205
						5.39633	0.37287
						5.40327	0.3737
						5.41021	0.37452
						5.41716	0.37535
						5.4241	0.37618
						5.43104	0.377
						5.43799	0.37783
						5.44493	0.37866
						5.45188	0.37949
						5.45882	0.38032
						5.46576	0.38116
						5.47271	0.38199
						5.47965	0.38282
						5.48659	0.38366
						5.49354	0.38449
						5.50048	0.38532
						5.50743	0.38616
						5.51437	0.387
						5.52131	0.38783
						5.52826	0.38867
						5.5352	0.38951
						5.54214	0.39035
						5.54909	0.39119
						5.55603	0.39203
						5.56297	0.39287
						5.56992	0.39371
						5.57686	0.39455
						5.58381	0.3954
						5.59075	0.39624
						5.59769	0.39709
						5.60464	0.39793
						5.61158	0.39878
						5.61852	0.39962
						5.62547	0.40047
						5.63241	0.40132
						5.63935	0.40216
						5.6463	0.40301
						5.65324	0.40386
						5.65931	0.4046
						5.66019	0.40471
						5.66713	0.40556
						5.67407	0.40641
						5.68102	0.40726
						5.68796	0.40811
						5.6949	0.40897
						5.70185	0.40982
						5.70879	0.41067
						5.71574	0.41153
						5.72268	0.41238
						5.72962	0.41324
						5.73657	0.41409
						5.74351	0.41495
						5.75045	0.4158
						5.7574	0.41666
						5.76434	0.41752
						5.77128	0.41838
						5.77823	0.41924
						5.78517	0.42009
						5.79212	0.42095
						5.79906	0.42181
						5.806	0.42268
						5.81295	0.42354
						5.81989	0.4244
						5.82683	0.42526
						5.83378	0.42612
						5.84072	0.42698
						5.84767	0.42785
						5.85461	0.42871
						5.86155	0.42958
						5.8685	0.43044
						5.87544	0.43131
						5.88238	0.43217
						5.88933	0.43304
						5.89627	0.4339
						5.90321	0.43477
						5.91016	0.43564
						5.9171	0.4365
						5.92405	0.43737
						5.93099	0.43824
						5.93793	0.43911
						5.94488	0.43998
						5.95182	0.44085
						5.95876	0.44172
						5.96571	0.44259
						5.97265	0.44346
						5.97959	0.44433
						5.98654	0.4452
						5.99348	0.44607
						6.00043	0.44694
						6.00737	0.44781
						6.01431	0.44869
						6.02126	0.44956
						6.0282	0.45043
						6.03514	0.45131
						6.04209	0.45218
						6.04903	0.45305
						6.05598	0.45393
						6.06292	0.4548
						6.06986	0.45568
						6.07681	0.45655
						6.08375	0.45743
						6.09069	0.4583
						6.09385	0.4587
						6.09764	0.45918
						6.10458	0.46005
						6.11152	0.46093
						6.11847	0.46181
						6.12541	0.46268
						6.13236	0.46356
						6.1393	0.46444
						6.14624	0.46532
						6.15319	0.46619
						6.16013	0.46707
						6.16707	0.46795
						6.17402	0.46883
						6.18096	0.46971
						6.18791	0.47059
						6.19485	0.47146
						6.20179	0.47234
						6.20874	0.47322
						6.21568	0.4741
						6.22262	0.47498
						6.22957	0.47586
						6.23651	0.47674
						6.24345	0.47762
						6.2504	0.4785
						6.25734	0.47938
						6.26429	0.48026
						6.27123	0.48114
						6.27817	0.48202
						6.28512	0.4829
						6.29206	0.48378
						6.299	0.48467
						6.30595	0.48555
						6.31289	0.48643
						6.31983	0.48731
						6.32678	0.48819
						6.33372	0.48907
						6.34067	0.48995
						6.34761	0.49084
						6.35455	0.49172
						6.48648	0.50847
						6.49343	0.50935
						6.50037	0.51023
						6.50731	0.51111
						6.51426	0.512
						6.51466	0.51205
						6.5212	0.51288
						6.52815	0.51376
						6.53509	0.51464
						6.54203	0.51552
						6.54898	0.5164
						6.55592	0.51728
						6.56286	0.51816
						6.56981	0.51904
						6.57675	0.51992
						6.58369	0.5208
						6.59064	0.52169
						6.59758	0.52257
						6.60453	0.52345
						6.61147	0.52433
						6.61841	0.5252
						6.62536	0.52608
						6.6323	0.52696
						6.63924	0.52784
						6.64619	0.52872
						6.65313	0.5296
						6.66007	0.53048
						6.66702	0.53136
						6.67396	0.53224
						6.68091	0.53311
						6.68785	0.53399
						6.69479	0.53487
						6.70174	0.53575
						6.70868	0.53662
						6.71562	0.5375
						6.72257	0.53838
						6.72951	0.53925
						6.73646	0.54013
						6.7434	0.54101
						6.75034	0.54188
						6.75729	0.54276
						6.76423	0.54363
						6.77117	0.54451
						6.77812	0.54538
						6.78506	0.54626
						6.792	0.54713
						6.79895	0.54801
						6.80589	0.54888
						6.81284	0.54975
						6.81978	0.55063
						6.82672	0.5515
						6.83367	0.55237
						6.84061	0.55324
						6.84755	0.55411
						6.8545	0.55499
						6.86144	0.55586
						6.86838	0.55673
						6.87533	0.5576
						6.88227	0.55847
						6.88922	0.55934
						6.89616	0.56021
						6.9031	0.56108
						6.91005	0.56194
						6.91699	0.56281
						6.92393	0.56368
						6.93088	0.56455
						6.93481	0.56504
						6.93782	0.56541
						6.94477	0.56628
						6.95171	0.56715
						6.95865	0.56801
						6.9656	0.56888
						6.97254	0.56974
						6.97948	0.57061
						6.98643	0.57147
						6.99337	0.57234
						7.00031	0.5732
						7.00726	0.57406
						7.0142	0.57492
						7.02115	0.57579
						7.02809	0.57665
						7.03503	0.57751
						7.04198	0.57837
						7.04892	0.57923
						7.05586	0.58009
						7.06281	0.58095
						7.06975	0.5818
						7.0767	0.58266
						7.08364	0.58352
						7.09058	0.58438
						7.09753	0.58523
						7.10447	0.58609
						7.11141	0.58695
						7.11836	0.5878
						7.1253	0.58865
						7.13224	0.58951
						7.13919	0.59036
						7.14613	0.59121
						7.15308	0.59207
						7.16002	0.59292
						7.16696	0.59377
						7.17391	0.59462
						7.18085	0.59547
						7.18779	0.59632
						7.19474	0.59717
						7.20168	0.59802
						7.20862	0.59886
						7.21557	0.59971
						7.22251	0.60056
						7.22946	0.6014
						7.2364	0.60225
						7.24334	0.60309
						7.25029	0.60394
						7.25723	0.60478
						7.26417	0.60562
						7.27112	0.60647
						7.27806	0.60731
						7.28501	0.60815
						7.29195	0.60899
						7.29889	0.60983
						7.30584	0.61067
						7.31278	0.61151
						7.31972	0.61234
						7.32667	0.61318
						7.33361	0.61402
						7.34055	0.61485
						7.3475	0.61569
						7.35444	0.61652
						7.36139	0.61736
						7.36833	0.61819
						7.37527	0.61902
						7.38222	0.61985
						7.38552	0.62025
						7.38916	0.62068
						7.3961	0.62151
						7.40305	0.62234
						7.40999	0.62317
						7.41694	0.624
						7.42388	0.62483
						7.43082	0.62565
						7.43777	0.62648
						7.44471	0.6273
						7.45165	0.62813
						7.4586	0.62895
						7.46554	0.62977
						7.47248	0.6306
						7.47943	0.63142
						7.48637	0.63224
						7.49332	0.63306
						7.50026	0.63388
						7.5072	0.6347
						7.51415	0.63551
						7.52109	0.63633
						7.52803	0.63715
						7.53498	0.63796
						7.54192	0.63877
						7.54886	0.63959
						7.55581	0.6404
						7.56275	0.64121
						7.5697	0.64202
						7.57664	0.64283
						7.58358	0.64364
						7.59053	0.64445
						7.59747	0.64526
						7.60441	0.64607
						7.61136	0.64687
						7.61615	0.64743
						7.6183	0.64768
						7.62525	0.64848
						7.63219	0.64929
						7.63913	0.65009
						7.64608	0.65089
						7.65302	0.65169
						7.65996	0.65249
						7.66691	0.65329
						7.67385	0.65409
						7.68079	0.65489
						7.68774	0.65569
						7.69468	0.65648
						7.70163	0.65728
						7.70857	0.65807
						7.71551	0.65886
						7.72246	0.65966
						7.7294	0.66045
						7.73634	0.66124
						7.74329	0.66203
						7.75023	0.66282
						7.75718	0.6636
						7.76412	0.66439
						7.77106	0.66518
						7.77801	0.66596
						7.78495	0.66675
						7.79189	0.66753
						7.79884	0.66831
						7.80578	0.66909
						7.81272	0.66987
						7.81967	0.67065
						7.82661	0.67143
						7.83356	0.67221
						7.8405	0.67299
						7.84744	0.67376
						7.85439	0.67454
						7.86133	0.67531
						7.86827	0.67609
						7.87522	0.67686
						7.88216	0.67763
						7.8891	0.6784
						7.89605	0.67917
						7.90299	0.67994
						7.90994	0.6807
						7.91688	0.68147
						7.92382	0.68223
						7.93077	0.683
						7.93771	0.68376
						7.94465	0.68452
						7.9516	0.68528
						7.95854	0.68605
						7.96549	0.6868
						7.97243	0.68756
						7.97937	0.68832
						7.98632	0.68908
						7.99326	0.68983
						8	0.69056
						8.0002	0.69059
						8.00715	0.69134
						8.01409	0.69209
						8.02103	0.69284
						8.02798	0.69359
						8.03492	0.69434
						8.04187	0.69509
						8.04881	0.69584
						8.05575	0.69658
						8.0627	0.69733
						8.06964	0.69807
						8.07658	0.69881
						8.08353	0.69956
						8.09047	0.7003
						8.09742	0.70104
						8.10436	0.70178
						8.1113	0.70251
						8.11825	0.70325
						8.12519	0.70399
						8.13213	0.70472
						8.13908	0.70545
						8.14602	0.70619
						8.15296	0.70692
						8.15991	0.70765
						8.16685	0.70838
						8.1738	0.70911
						8.18074	0.70983
						8.18768	0.71056
						8.19463	0.71128
						8.20157	0.71201
						8.20851	0.71273
						8.21546	0.71345
						8.2224	0.71417
						8.22934	0.71489
						8.23629	0.71561
						8.24323	0.71633
						8.25018	0.71704
						8.25712	0.71776
						8.26406	0.71847
						8.27101	0.71919
						8.27795	0.7199
						8.28489	0.72061
						8.29184	0.72132
						8.29878	0.72203
						8.30573	0.72273
						8.31267	0.72344
						8.31961	0.72415
						8.32656	0.72485
						8.3335	0.72555
						8.34044	0.72625
						8.34739	0.72696
						8.35433	0.72765
						8.36127	0.72835
						8.36822	0.72905
						8.37516	0.72975
						8.38211	0.73044
						8.38905	0.73114
						8.39599	0.73183
						8.40294	0.73252
						8.40988	0.73321
						8.41682	0.7339
						8.42377	0.73459
						8.43071	0.73528
						8.43766	0.73596
						8.4446	0.73665
						8.45154	0.73733
						8.45849	0.73801
						8.46543	0.73869
						8.47237	0.73937
						8.47932	0.74005
						8.48176	0.74029
						8.48626	0.74073
						8.4932	0.74141
						8.50015	0.74208
						8.50709	0.74276
						8.51404	0.74343
						8.52098	0.7441
						8.52792	0.74478
						8.53487	0.74545
						8.54181	0.74611
						8.54875	0.74678
						8.5557	0.74745
						8.56264	0.74811
						8.56958	0.74878
						8.57653	0.74944
						8.58347	0.7501
						8.59042	0.75076
						8.59736	0.75142
						8.6043	0.75208
						8.61125	0.75274
						8.61819	0.75339
						8.62513	0.75405
						8.63208	0.7547
						8.63902	0.75536
						8.64597	0.75601
						8.65291	0.75666
						8.65985	0.75731
						8.6668	0.75795
						8.67374	0.7586
						8.68068	0.75924
						8.68763	0.75989
						8.69457	0.76053
						8.70151	0.76117
						8.70846	0.76181
						8.7154	0.76245
						8.72235	0.76309
						8.72929	0.76373
						8.73623	0.76437
						8.74318	0.765
						8.74891	0.76552
						8.75012	0.76563
						8.75706	0.76627
						8.76401	0.7669
						8.77095	0.76753
						8.77789	0.76816
						8.78484	0.76878
						8.79178	0.76941
						8.79873	0.77004
						8.80567	0.77066
						8.81261	0.77128
						8.81956	0.7719
						8.8265	0.77252
						8.83344	0.77314
						8.84039	0.77376
						8.84733	0.77438
						8.85428	0.77499
						8.86122	0.77561
						8.86816	0.77622
						8.87511	0.77683
						8.88205	0.77745
						8.88899	0.77805
						8.89594	0.77866
						8.90288	0.77927
						8.90982	0.77988
						8.91677	0.78048
						8.92371	0.78109
						8.93066	0.78169
						8.9376	0.78229
						8.94454	0.78289
						8.95149	0.78349
						8.95843	0.78409
						8.96537	0.78468
						8.97232	0.78528
						8.97926	0.78587
						8.98621	0.78647
						8.99315	0.78706
						9.00009	0.78765
						9.00704	0.78824
						9.01398	0.78883
						9.02092	0.78941
						9.02787	0.79
						9.03481	0.79058
						9.04175	0.79117
						9.0487	0.79175
						9.05564	0.79233
						9.06259	0.79291
						9.06953	0.79349
						9.07647	0.79407
						9.08342	0.79464
						9.09036	0.79522
						9.0973	0.79579
						9.10425	0.79636
						9.11119	0.79693
						9.11813	0.7975
						9.12508	0.79807
						9.13202	0.79864
						9.13897	0.79921
						9.14591	0.79977
						9.15285	0.80034
						9.1598	0.8009
						9.16674	0.80146
						9.17368	0.80202
						9.18063	0.80258
						9.18757	0.80314
						9.19452	0.8037
						9.20146	0.80425
						9.2084	0.80481
						9.21535	0.80536
						9.22229	0.80592
						9.22923	0.80647
						9.23618	0.80702
						9.24312	0.80756
						9.25006	0.80811
						9.25701	0.80866
						9.26395	0.8092
						9.2709	0.80975
						9.27784	0.81029
						9.28478	0.81083
						9.29173	0.81137
						9.29867	0.81191
						9.30561	0.81245
						9.31256	0.81299
						9.3195	0.81352
						9.32645	0.81406
						9.33339	0.81459
						9.34033	0.81512
						9.34728	0.81565
						9.35422	0.81618
						9.36116	0.81671
						9.36811	0.81724
						9.37505	0.81777
						9.38199	0.81829
						9.38894	0.81882
						9.39588	0.81934
						9.40283	0.81986
						9.40977	0.82038
						9.41671	0.8209
						9.42366	0.82142
						9.4306	0.82193
						9.43754	0.82245
						9.44449	0.82296
						9.45143	0.82348
						9.45837	0.82399
						9.46532	0.8245
						9.47226	0.82501
						9.47921	0.82552
						9.48615	0.82603
						9.49309	0.82653
						9.50004	0.82704
						9.50698	0.82754
						9.51392	0.82804
						9.52087	0.82855
						9.52781	0.82905
						9.53476	0.82955
						9.5417	0.83004
						9.54864	0.83054
						9.55559	0.83104
						9.56253	0.83153
						9.56947	0.83203
						9.57642	0.83252
						9.58336	0.83301
						9.5903	0.8335
						9.59725	0.83399
						9.60419	0.83448
						9.61114	0.83496
						9.61808	0.83545
						9.62502	0.83593
						9.63197	0.83642
						9.63891	0.8369
						9.64585	0.83738
						9.6528	0.83786
						9.65974	0.83834
						9.66669	0.83881
						9.67363	0.83929
						9.68057	0.83977
						9.68752	0.84024
						9.68992	0.8404
						9.69446	0.84071
						9.7014	0.84119
						9.70835	0.84166
						9.71529	0.84213
						9.72223	0.84259
						9.72918	0.84306
						9.73612	0.84353
						9.74307	0.84399
						9.75001	0.84446
						9.75695	0.84492
						9.7639	0.84538
						9.77084	0.84584
						9.77778	0.8463
						9.78473	0.84676
						9.79167	0.84722
						9.79861	0.84767
						9.80556	0.84813
						9.8125	0.84858
						9.81945	0.84903
						9.82639	0.84948
						9.83333	0.84994
						9.84028	0.85038
						9.84722	0.85083
						9.85416	0.85128
						9.86111	0.85173
						9.86805	0.85217
						9.875	0.85261
						9.88194	0.85306
						9.88888	0.8535
						9.89583	0.85394
						9.90277	0.85438
						9.90971	0.85482
						9.91666	0.85525
						9.9236	0.85569
						9.93054	0.85613
						9.93749	0.85656
						9.94443	0.85699
						9.95138	0.85742
						9.95832	0.85785
						9.96526	0.85828
						9.97221	0.85871
						9.97915	0.85914
						9.98609	0.85957
						9.99304	0.85999
						9.99998	0.86042
						10.0069	0.86084
						10.0139	0.86126
						10.0208	0.86168
						10.0278	0.8621
						10.0347	0.86252
						10.0416	0.86294
						10.0486	0.86336
						10.0555	0.86377
						10.0625	0.86419
						10.0694	0.8646
						10.0764	0.86501
						10.0807	0.86527
						10.0833	0.86542
						10.0902	0.86583
						10.0972	0.86624
						10.1041	0.86665
						10.1111	0.86706
						10.118	0.86746
						10.125	0.86787
						10.1319	0.86827
						10.1388	0.86868
						10.1458	0.86908
						10.1527	0.86948
						10.1597	0.86988
						10.1666	0.87028
						10.1736	0.87067
						10.1805	0.87107
						10.1875	0.87147
						10.1944	0.87186
						10.2013	0.87226
						10.2083	0.87265
						10.2152	0.87304
						10.2222	0.87343
						10.2291	0.87382
						10.2361	0.87421
						10.243	0.87459
						10.25	0.87498
						10.2569	0.87537
						10.2638	0.87575
						10.2708	0.87613
						10.2777	0.87652
						10.2847	0.8769
						10.2916	0.87728
						10.2986	0.87766
						10.3055	0.87804
						10.3125	0.87841
						10.3194	0.87879
						10.3263	0.87916
						10.3333	0.87954
						10.3402	0.87991
						10.3472	0.88028
						10.3541	0.88066
						10.3611	0.88103
						10.368	0.88139
						10.3749	0.88176
						10.3819	0.88213
						10.3888	0.8825
						10.3958	0.88286
						10.4027	0.88323
						10.4097	0.88359
						10.4166	0.88395
						10.4236	0.88431
						10.4305	0.88467
						10.4374	0.88503
						10.4444	0.88539
						10.4513	0.88575
						10.4583	0.88611
						10.4652	0.88646
						10.4721	0.88682
						10.4791	0.88717
						10.486	0.88752
						10.493	0.88787
						10.4999	0.88822
						10.5042	0.88844
						10.5069	0.88857
						10.5138	0.88892
						10.5208	0.88927
						10.5277	0.88962
						10.5346	0.88996
						10.5416	0.89031
						10.5485	0.89065
						10.5555	0.89099
						10.5624	0.89134
						10.5694	0.89168
						10.5763	0.89202
						10.5832	0.89236
						10.5902	0.8927
						10.5971	0.89303
						10.6041	0.89337
						10.611	0.89371
						10.618	0.89404
						10.6249	0.89437
						10.6319	0.89471
						10.6388	0.89504
						10.6457	0.89537
						10.6527	0.8957
						10.6596	0.89603
						10.6666	0.89636
						10.6735	0.89668
						10.6805	0.89701
						10.6874	0.89734
						10.6944	0.89766
						10.7013	0.89798
						10.7082	0.89831
						10.7152	0.89863
						10.7221	0.89895
						10.7291	0.89927
						10.736	0.89959
						10.743	0.89991
						10.7499	0.90022
						10.7568	0.90054
						10.7638	0.90086
						10.7707	0.90117
						10.7777	0.90148
						10.7846	0.9018
						10.7916	0.90211
						10.7985	0.90242
						10.8055	0.90273
						10.8124	0.90304
						10.8193	0.90335
						10.8263	0.90366
						10.8332	0.90396
						10.8402	0.90427
						10.8471	0.90457
						10.8541	0.90488
						10.861	0.90518
						10.8679	0.90548
						10.8749	0.90578
						10.8818	0.90608
						10.8888	0.90638
						10.8957	0.90668
						10.9027	0.90698
						10.9051	0.90709
						10.9096	0.90728
						10.9166	0.90757
						10.9235	0.90787
						10.9304	0.90816
						10.9374	0.90846
						10.9443	0.90875
						10.9513	0.90904
						10.9582	0.90933
						10.9651	0.90962
						10.9721	0.90991
						10.979	0.9102
						10.986	0.91049
						10.9929	0.91078
						10.9999	0.91106
						11.0068	0.91135
						11.0138	0.91163
						11.0207	0.91192
						11.0276	0.9122
						11.0346	0.91248
						11.0415	0.91276
						11.0485	0.91304
						11.0554	0.91332
						11.0624	0.9136
						11.0693	0.91388
						11.0762	0.91416
						11.0832	0.91443
						11.0901	0.91471
						11.0971	0.91499
						11.104	0.91526
						11.111	0.91553
						11.1179	0.9158
						11.1249	0.91608
						11.1318	0.91635
						11.1387	0.91662
						11.1457	0.91689
						11.1526	0.91715
						11.1596	0.91742
						11.1665	0.91769
						11.1735	0.91796
						11.1804	0.91822
						11.1874	0.91848
						11.1943	0.91875
						11.2012	0.91901
						11.2082	0.91927
						11.2151	0.91954
						11.2221	0.9198
						11.229	0.92006
						11.236	0.92031

## Sheet: Fig. 3
Figure 3	Experiment	2θ (degree) \ Legend	CsBr	PbBr2	Before Milling	20 min	40 min	90 min	180 min	660 min	2880 min		Simulated	2θ (degree) \ Legend	3D CsPbBr3	0D Cs4PbBr6
		10	0.08081	0.05532	0.1235	0.02276	0.02453	0.04157	0.02998	0.02835	0.05898			10	3.39e-05	6.67e-05
		10.02	0.07875	0.05313	0.11405	0.02474	0.02465	0.04745	0.03175	0.0262	0.05757			10.01	3.38e-05	6.68e-05
		10.04	0.07987	0.04973	0.12406	0.02055	0.02459	0.04178	0.03175	0.02821	0.05785			10.02	3.38e-05	6.69e-05
		10.06	0.08455	0.05094	0.121	0.02129	0.02612	0.04271	0.02939	0.02779	0.05799			10.03	3.38e-05	6.7e-05
		10.08	0.08885	0.05325	0.11933	0.02231	0.02527	0.04281	0.03307	0.02599	0.05615			10.04	3.38e-05	6.71e-05
		10.1	0.08268	0.05264	0.1249	0.02287	0.0252	0.04467	0.02998	0.02786	0.05417			10.05	3.38e-05	6.73e-05
		10.12	0.08062	0.05131	0.11794	0.02089	0.02624	0.03982	0.03079	0.028	0.05644			10.06	3.38e-05	6.74e-05
		10.14	0.08623	0.04693	0.11739	0.02344	0.02496	0.03992	0.02881	0.02814	0.0495			10.07	3.38e-05	6.75e-05
		10.16	0.07613	0.05216	0.11321	0.02282	0.02331	0.04095	0.03204	0.02543	0.0553			10.08	3.38e-05	6.76e-05
		10.18	0.07969	0.05143	0.10876	0.02202	0.02239	0.04436	0.03086	0.0289	0.05007			10.09	3.38e-05	6.78e-05
		10.2	0.08118	0.04717	0.10821	0.01976	0.02282	0.04157	0.03219	0.0253	0.05516			10.1	3.38e-05	6.79e-05
		10.22	0.08006	0.04705	0.11516	0.02197	0.02092	0.04095	0.0291	0.02634	0.05799			10.11	3.38e-05	6.8e-05
		10.24	0.08455	0.05058	0.1249	0.01959	0.02453	0.04353	0.02998	0.02925	0.05686			10.12	3.38e-05	6.82e-05
		10.26	0.08792	0.04985	0.11739	0.02242	0.02692	0.03837	0.02587	0.02654	0.05516			10.13	3.38e-05	6.83e-05
		10.28	0.07538	0.05033	0.10932	0.02021	0.02398	0.04281	0.02822	0.03015	0.05771			10.14	3.38e-05	6.84e-05
		10.3	0.07969	0.04936	0.11099	0.0214	0.02257	0.04033	0.03013	0.02564	0.0495			10.15	3.38e-05	6.86e-05
		10.32	0.07576	0.05155	0.11961	0.02299	0.02673	0.04023	0.03116	0.02668	0.05714			10.16	3.38e-05	6.87e-05
		10.34	0.07314	0.04827	0.11349	0.02429	0.0216	0.03755	0.03116	0.02675	0.0529			10.17	3.38e-05	6.89e-05
		10.36	0.07725	0.04754	0.10932	0.02055	0.02453	0.04085	0.03255	0.0244	0.05573			10.18	3.38e-05	6.9e-05
		10.38	0.0737	0.05167	0.10987	0.02367	0.02098	0.04209	0.03197	0.02744	0.0512			10.19	3.38e-05	6.92e-05
		10.4	0.07931	0.0462	0.11154	0.02282	0.02282	0.04054	0.03145	0.02786	0.05488			10.2	3.38e-05	6.93e-05
		10.42	0.07894	0.04584	0.10042	0.02112	0.02459	0.03806	0.02675	0.02647	0.05601			10.21	3.38e-05	6.95e-05
		10.44	0.07501	0.05009	0.10737	0.0218	0.02178	0.03868	0.02998	0.02786	0.05686			10.22	3.38e-05	6.96e-05
		10.46	0.07838	0.04888	0.10487	0.02072	0.02221	0.04064	0.02837	0.02592	0.05078			10.23	3.38e-05	6.98e-05
		10.48	0.07276	0.04243	0.10709	0.0188	0.02282	0.04137	0.02895	0.02627	0.05728			10.24	3.38e-05	7e-05
		10.5	0.07875	0.04462	0.10821	0.02118	0.02343	0.0392	0.02932	0.02835	0.05248			10.25	3.37e-05	7.01e-05
		10.52	0.07295	0.05009	0.10348	0.02367	0.02208	0.03941	0.03072	0.02627	0.05177			10.26	3.37e-05	7.03e-05
		10.54	0.07688	0.04717	0.11015	0.02202	0.02294	0.04054	0.02815	0.0262	0.05347			10.27	3.37e-05	7.05e-05
		10.56	0.07183	0.04717	0.09903	0.02259	0.02423	0.03703	0.02807	0.02772	0.0505			10.28	3.37e-05	7.06e-05
		10.58	0.08305	0.04498	0.10042	0.01982	0.0216	0.03817	0.0266	0.02606	0.05332			10.29	3.37e-05	7.08e-05
		10.6	0.07276	0.04851	0.11572	0.01795	0.02111	0.03868	0.03064	0.0255	0.05842			10.3	3.37e-05	7.1e-05
		10.62	0.07987	0.04267	0.11293	0.01931	0.02239	0.03662	0.02704	0.02495	0.05205			10.31	3.37e-05	7.12e-05
		10.64	0.07426	0.04559	0.11238	0.02112	0.02196	0.03796	0.02837	0.02689	0.0512			10.32	3.37e-05	7.13e-05
		10.66	0.07782	0.04389	0.10848	0.02078	0.02251	0.0424	0.02704	0.02557	0.05375			10.33	3.37e-05	7.15e-05
		10.68	0.07295	0.04657	0.10014	0.02146	0.02282	0.03776	0.02697	0.02571	0.05332			10.34	3.37e-05	7.17e-05
		10.7	0.06678	0.04438	0.10125	0.02135	0.02068	0.03796	0.02859	0.02641	0.05205			10.35	3.37e-05	7.19e-05
		10.72	0.07482	0.04304	0.09903	0.02253	0.02129	0.04044	0.03006	0.02682	0.0553			10.36	3.37e-05	7.21e-05
		10.74	0.07314	0.0428	0.11627	0.02191	0.02147	0.03972	0.02829	0.02543	0.05332			10.37	3.37e-05	7.23e-05
		10.76	0.07351	0.04292	0.10236	0.01908	0.02264	0.04064	0.02895	0.02578	0.04908			10.38	3.37e-05	7.25e-05
		10.78	0.07071	0.04669	0.09958	0.02004	0.02392	0.03672	0.02829	0.02599	0.0447			10.39	3.37e-05	7.27e-05
		10.8	0.07538	0.03793	0.10376	0.01931	0.02043	0.03724	0.02756	0.02502	0.04752			10.4	3.37e-05	7.29e-05
		10.82	0.07501	0.04681	0.11182	0.01993	0.02202	0.04023	0.02682	0.02543	0.05332			10.41	3.37e-05	7.31e-05
		10.84	0.06884	0.04717	0.10014	0.02259	0.0216	0.03476	0.02499	0.02363	0.0546			10.42	3.38e-05	7.33e-05
		10.86	0.07333	0.04596	0.1032	0.02021	0.02447	0.03868	0.02822	0.02419	0.05332			10.43	3.38e-05	7.35e-05
		10.88	0.06771	0.04827	0.10431	0.02016	0.02098	0.03549	0.02785	0.02703	0.05347			10.44	3.38e-05	7.38e-05
		10.9	0.07276	0.0479	0.09764	0.02078	0.02056	0.03672	0.02646	0.02502	0.05064			10.45	3.38e-05	7.4e-05
		10.92	0.06753	0.04547	0.09903	0.01925	0.02374	0.04064	0.02682	0.02391	0.05205			10.46	3.38e-05	7.42e-05
		10.94	0.07538	0.04729	0.10264	0.02061	0.02257	0.0359	0.02792	0.02412	0.04993			10.47	3.38e-05	7.44e-05
		10.96	0.07108	0.04231	0.11127	0.01931	0.0241	0.04116	0.03035	0.0255	0.04653			10.48	3.38e-05	7.47e-05
		10.98	0.07239	0.04535	0.10348	0.0218	0.01829	0.03476	0.02712	0.02571	0.04851			10.49	3.38e-05	7.49e-05
		11	0.06453	0.04559	0.1007	0.02253	0.02025	0.03734	0.02579	0.02641	0.0505			10.5	3.38e-05	7.51e-05
		11.02	0.07744	0.04292	0.10181	0.0205	0.02074	0.03734	0.028	0.02613	0.05177			10.51	3.38e-05	7.54e-05
		11.04	0.07089	0.04328	0.10793	0.01914	0.02117	0.0328	0.03057	0.02488	0.05304			10.52	3.38e-05	7.56e-05
		11.06	0.06865	0.04097	0.09791	0.02084	0.02147	0.03384	0.028	0.02467	0.04993			10.53	3.38e-05	7.59e-05
		11.08	0.07164	0.04486	0.09819	0.02078	0.02086	0.03507	0.0277	0.02398	0.05262			10.54	3.38e-05	7.61e-05
		11.1	0.06921	0.04328	0.10348	0.01874	0.02331	0.03796	0.02859	0.02543	0.04668			10.55	3.38e-05	7.64e-05
		11.12	0.06996	0.04097	0.08679	0.02089	0.02037	0.03425	0.02837	0.02377	0.05163			10.56	3.38e-05	7.66e-05
		11.14	0.0679	0.04511	0.10153	0.0214	0.02135	0.03538	0.02756	0.02232	0.0505			10.57	3.38e-05	7.69e-05
		11.16	0.06996	0.04231	0.09764	0.02004	0.02062	0.03672	0.03072	0.02363	0.04823			10.58	3.38e-05	7.72e-05
		11.18	0.07258	0.0445	0.1007	0.02118	0.02178	0.03518	0.02609	0.02703	0.04851			10.59	3.38e-05	7.74e-05
		11.2	0.06266	0.04207	0.09513	0.02061	0.0216	0.03693	0.02469	0.02564	0.0454			10.6	3.38e-05	7.77e-05
		11.22	0.06753	0.04292	0.09764	0.01902	0.02104	0.03837	0.02792	0.02641	0.05106			10.61	3.38e-05	7.8e-05
		11.24	0.06977	0.04255	0.09652	0.01914	0.02092	0.03683	0.02792	0.02488	0.04639			10.62	3.38e-05	7.83e-05
		11.26	0.07333	0.0428	0.09346	0.02033	0.02135	0.03487	0.03145	0.02557	0.04696			10.63	3.38e-05	7.86e-05
		11.28	0.07426	0.04146	0.09597	0.01942	0.02	0.03848	0.02521	0.02266	0.0454			10.64	3.39e-05	7.89e-05
		11.3	0.07426	0.04049	0.09263	0.02112	0.01933	0.03332	0.02587	0.02446	0.04455			10.65	3.39e-05	7.92e-05
		11.32	0.06809	0.03562	0.09624	0.0188	0.01994	0.03868	0.02734	0.02363	0.05375			10.66	3.39e-05	7.95e-05
		11.34	0.06753	0.03587	0.0943	0.01959	0.02147	0.03569	0.03204	0.02031	0.05106			10.67	3.39e-05	7.98e-05
		11.36	0.0621	0.03842	0.09736	0.0214	0.0186	0.03476	0.02712	0.02356	0.04569			10.68	3.39e-05	8.01e-05
		11.38	0.06715	0.03951	0.09235	0.02078	0.01982	0.03507	0.02535	0.02301	0.0505			10.69	3.39e-05	8.04e-05
		11.4	0.06678	0.04049	0.08373	0.01897	0.02031	0.036	0.0269	0.02252	0.0471			10.7	3.39e-05	8.07e-05
		11.42	0.06622	0.04	0.09513	0.01965	0.02264	0.03662	0.02947	0.0228	0.04908			10.71	3.39e-05	8.11e-05
		11.44	0.06135	0.0428	0.10264	0.02146	0.02276	0.03435	0.02432	0.02488	0.04455			10.72	3.39e-05	8.14e-05
		11.46	0.06678	0.04426	0.10682	0.02027	0.02196	0.03363	0.02873	0.02474	0.04569			10.73	3.39e-05	8.17e-05
		11.48	0.06603	0.04146	0.10181	0.02231	0.02074	0.03466	0.02352	0.02051	0.04752			10.74	3.39e-05	8.21e-05
		11.5	0.06771	0.04511	0.09958	0.02287	0.02062	0.03487	0.0266	0.02405	0.05191			10.75	3.39e-05	8.24e-05
		11.52	0.06416	0.0428	0.10014	0.01948	0.02074	0.03229	0.02682	0.0219	0.04738			10.76	3.4e-05	8.28e-05
		11.54	0.06659	0.04243	0.09569	0.01987	0.02435	0.03342	0.02792	0.02183	0.05177			10.77	3.4e-05	8.31e-05
		11.56	0.06771	0.04413	0.09374	0.02435	0.02215	0.03621	0.02616	0.02218	0.0512			10.78	3.4e-05	8.35e-05
		11.58	0.07314	0.03976	0.09096	0.0231	0.02312	0.03394	0.02565	0.02509	0.05149			10.79	3.4e-05	8.39e-05
		11.6	0.07015	0.03927	0.09458	0.02848	0.02325	0.03435	0.02609	0.02135	0.04554			10.8	3.4e-05	8.43e-05
		11.62	0.06416	0.03805	0.08289	0.0282	0.02649	0.03239	0.02403	0.0255	0.04851			10.81	3.4e-05	8.46e-05
		11.64	0.06117	0.03805	0.09485	0.03437	0.02796	0.03528	0.02263	0.02232	0.04752			10.82	3.4e-05	8.5e-05
		11.66	0.06023	0.04	0.08929	0.04377	0.03475	0.0361	0.02403	0.02239	0.04583			10.83	3.4e-05	8.54e-05
		11.68	0.06117	0.03757	0.08734	0.05062	0.03689	0.03363	0.02528	0.02218	0.0471			10.84	3.4e-05	8.58e-05
		11.7	0.07146	0.03964	0.08985	0.05792	0.03634	0.03466	0.02763	0.02301	0.0512			10.85	3.41e-05	8.62e-05
		11.72	0.06697	0.04182	0.09291	0.06715	0.03781	0.03404	0.0269	0.02412	0.04215			10.86	3.41e-05	8.67e-05
		11.74	0.0664	0.03818	0.09458	0.06981	0.03677	0.03342	0.02646	0.02412	0.04441			10.87	3.41e-05	8.71e-05
		11.76	0.06023	0.03964	0.08595	0.05956	0.03359	0.0361	0.02396	0.02384	0.04554			10.88	3.41e-05	8.75e-05
		11.78	0.06098	0.04061	0.08178	0.04977	0.03175	0.0391	0.02506	0.0228	0.04583			10.89	3.41e-05	8.8e-05
		11.8	0.05892	0.0366	0.09374	0.04088	0.02722	0.03631	0.02484	0.02509	0.04823			10.9	3.41e-05	8.84e-05
		11.82	0.0593	0.04024	0.08289	0.02984	0.02508	0.03652	0.02315	0.01892	0.05021			10.91	3.41e-05	8.89e-05
		11.84	0.06622	0.04207	0.09124	0.02842	0.02062	0.03538	0.02579	0.01968	0.04554			10.92	3.41e-05	8.93e-05
		11.86	0.06659	0.03988	0.09402	0.02293	0.02337	0.03858	0.02565	0.02114	0.04851			10.93	3.42e-05	8.98e-05
		11.88	0.06341	0.03489	0.09263	0.02078	0.0219	0.03445	0.02557	0.02245	0.0495			10.94	3.42e-05	9.03e-05
		11.9	0.06828	0.04097	0.09096	0.02191	0.02343	0.03476	0.02675	0.02086	0.04215			10.95	3.42e-05	9.08e-05
		11.92	0.05724	0.04353	0.09235	0.02095	0.01964	0.03012	0.02454	0.02585	0.04314			10.96	3.42e-05	9.13e-05
		11.94	0.0621	0.03769	0.08428	0.02072	0.01927	0.03291	0.02396	0.02204	0.04526			10.97	3.42e-05	9.18e-05
		11.96	0.06397	0.0372	0.08206	0.01982	0.01792	0.0359	0.02425	0.02107	0.04639			10.98	3.42e-05	9.23e-05
		11.98	0.06098	0.03866	0.07928	0.01846	0.0178	0.03239	0.02381	0.02426	0.04272			10.99	3.43e-05	9.28e-05
		12	0.05443	0.04061	0.08373	0.01812	0.01921	0.03714	0.02396	0.02107	0.04385			11	3.43e-05	9.33e-05
		12.02	0.06004	0.03878	0.09346	0.01846	0.02031	0.03817	0.02109	0.0246	0.04809			11.01	3.43e-05	9.39e-05
		12.04	0.06603	0.03793	0.09652	0.0197	0.02056	0.036	0.02447	0.02225	0.04795			11.02	3.43e-05	9.44e-05
		12.06	0.06584	0.04049	0.08873	0.01897	0.02056	0.03745	0.02807	0.02343	0.04752			11.03	3.43e-05	9.5e-05
		12.08	0.0593	0.03526	0.09263	0.01761	0.0216	0.03394	0.02668	0.02287	0.04356			11.04	3.43e-05	9.56e-05
		12.1	0.06472	0.03745	0.0904	0.01744	0.01952	0.03528	0.02587	0.0219	0.04696			11.05	3.44e-05	9.61e-05
		12.12	0.06547	0.03781	0.09068	0.02038	0.02117	0.0392	0.02778	0.02308	0.04187			11.06	3.44e-05	9.67e-05
		12.14	0.06341	0.0366	0.08039	0.0167	0.02153	0.0327	0.0255	0.02287	0.04597			11.07	3.44e-05	9.73e-05
		12.16	0.06023	0.04	0.08011	0.01778	0.02123	0.03384	0.02631	0.02336	0.04328			11.08	3.44e-05	9.79e-05
		12.18	0.0563	0.03185	0.08484	0.01936	0.01805	0.03342	0.02521	0.02308	0.04526			11.09	3.44e-05	9.86e-05
		12.2	0.06603	0.03891	0.08957	0.0184	0.01848	0.03693	0.02594	0.02481	0.04173			11.1	3.45e-05	9.92e-05
		12.22	0.05948	0.04024	0.0904	0.01778	0.01988	0.03384	0.02675	0.02474	0.0454			11.11	3.45e-05	9.99e-05
		12.24	0.05668	0.03684	0.08373	0.01733	0.01878	0.03445	0.02697	0.02301	0.04625			11.12	3.45e-05	0.0001005
		12.26	0.06304	0.03927	0.08846	0.01783	0.01799	0.03229	0.02352	0.02142	0.04342			11.13	3.45e-05	0.0001012
		12.28	0.06304	0.03781	0.08345	0.01625	0.01915	0.03817	0.02315	0.02377	0.04908			11.14	3.45e-05	0.0001019
		12.3	0.0563	0.03696	0.0765	0.01982	0.02233	0.03476	0.02432	0.02232	0.04144			11.15	3.46e-05	0.0001026
		12.32	0.05256	0.03635	0.08567	0.01823	0.0186	0.03879	0.02594	0.02571	0.04583			11.16	3.46e-05	0.0001033
		12.34	0.05967	0.03708	0.08067	0.01721	0.01811	0.03806	0.03028	0.02232	0.04752			11.17	3.46e-05	0.000104
		12.36	0.06173	0.03465	0.08206	0.01823	0.01909	0.03621	0.02682	0.02107	0.03861			11.18	3.46e-05	0.0001048
		12.38	0.06023	0.0338	0.07344	0.01716	0.02221	0.0425	0.02932	0.02155	0.04512			11.19	3.46e-05	0.0001055
		12.4	0.05593	0.03647	0.08401	0.01857	0.02233	0.04116	0.0291	0.02315	0.04724			11.2	3.47e-05	0.0001063
		12.42	0.06285	0.03173	0.08595	0.01619	0.01945	0.03972	0.03226	0.02315	0.04371			11.21	3.47e-05	0.0001071
		12.44	0.06266	0.03684	0.08095	0.01823	0.02062	0.03899	0.03285	0.02592	0.04512			11.22	3.47e-05	0.0001079
		12.46	0.06453	0.03599	0.08512	0.01857	0.02037	0.04405	0.03366	0.02564	0.04851			11.23	3.47e-05	0.0001087
		12.48	0.0563	0.03878	0.08401	0.01602	0.02166	0.04477	0.03638	0.02509	0.04965			11.24	3.48e-05	0.0001095
		12.5	0.0563	0.0366	0.07955	0.01738	0.02086	0.05488	0.03998	0.02835	0.0505			11.25	3.48e-05	0.0001104
		12.52	0.05686	0.03502	0.08095	0.01812	0.02319	0.06416	0.03851	0.02841	0.04922			11.26	3.48e-05	0.0001113
		12.54	0.06079	0.03161	0.07928	0.01812	0.02386	0.08913	0.04857	0.03049	0.0512			11.27	3.48e-05	0.0001121
		12.56	0.05948	0.03805	0.09068	0.02084	0.02294	0.12699	0.06327	0.03417	0.0546			11.28	3.49e-05	0.000113
		12.58	0.05874	0.03951	0.07677	0.0197	0.03034	0.17764	0.08796	0.04006	0.0512			11.29	3.49e-05	0.000114
		12.6	0.05593	0.03222	0.07538	0.02293	0.03414	0.24871	0.13014	0.042	0.06535			11.3	3.49e-05	0.0001149
		12.62	0.06285	0.04328	0.07789	0.02338	0.04252	0.26718	0.19224	0.05288	0.08246			11.31	3.49e-05	0.0001159
		12.64	0.05312	0.02918	0.0854	0.02655	0.05445	0.25851	0.26896	0.07125	0.10127			11.32	3.5e-05	0.0001169
		12.66	0.05743	0.03368	0.07844	0.03391	0.07525	0.22148	0.30328	0.09398	0.13409			11.33	3.5e-05	0.0001179
		12.68	0.05686	0.03599	0.07928	0.04405	0.0958	0.17444	0.27116	0.11816	0.16436			11.34	3.5e-05	0.0001189
		12.7	0.05499	0.03623	0.07594	0.0552	0.11703	0.12678	0.20767	0.16869	0.21188			11.35	3.5e-05	0.00012
		12.72	0.05256	0.03271	0.07761	0.05934	0.11813	0.10037	0.1491	0.21963	0.21952			11.36	3.51e-05	0.000121
		12.74	0.05874	0.03672	0.08011	0.05888	0.10516	0.08552	0.097	0.25712	0.22037			11.37	3.51e-05	0.0001221
		12.76	0.05724	0.03295	0.08122	0.04756	0.08534	0.07912	0.07782	0.24721	0.20948			11.38	3.51e-05	0.0001232
		12.78	0.05443	0.02906	0.07204	0.04178	0.06595	0.07778	0.06614	0.18033	0.1942			11.39	3.52e-05	0.0001244
		12.8	0.05275	0.03149	0.07371	0.03131	0.04857	0.09243	0.06408	0.1165	0.17638			11.4	3.52e-05	0.0001256
		12.82	0.06042	0.03343	0.08929	0.02276	0.03695	0.1275	0.07687	0.07672	0.15064			11.41	3.52e-05	0.0001268
		12.84	0.06098	0.0366	0.07316	0.02508	0.03499	0.18991	0.09752	0.05884	0.13451			11.42	3.53e-05	0.000128
		12.86	0.05874	0.03647	0.07316	0.02089	0.04001	0.22478	0.13904	0.06043	0.12518			11.43	3.53e-05	0.0001292
		12.88	0.05481	0.03538	0.07566	0.02338	0.04331	0.24273	0.20201	0.05953	0.11315			11.44	3.53e-05	0.0001305
		12.9	0.05406	0.03112	0.07928	0.02769	0.05604	0.21106	0.23567	0.07235	0.12475			11.45	3.53e-05	0.0001318
		12.92	0.04901	0.03477	0.07955	0.03295	0.0739	0.16784	0.25147	0.09827	0.14752			11.46	3.54e-05	0.0001332
		12.94	0.05312	0.03283	0.07844	0.04077	0.09219	0.13617	0.2162	0.11997	0.17553			11.47	3.54e-05	0.0001346
		12.96	0.06004	0.0355	0.07594	0.05096	0.0977	0.09944	0.15528	0.16592	0.19448			11.48	3.54e-05	0.000136
		12.98	0.05256	0.03064	0.07816	0.05192	0.09715	0.07283	0.10273	0.20937	0.1976			11.49	3.55e-05	0.0001374
		13	0.05743	0.03112	0.06314	0.04541	0.08277	0.0588	0.06981	0.21013	0.186			11.5	3.55e-05	0.0001389
		13.02	0.0563	0.03137	0.0726	0.03771	0.06075	0.05374	0.0535	0.18567	0.17525			11.51	3.55e-05	0.0001404
		13.04	0.04807	0.03429	0.07844	0.03074	0.05084	0.04333	0.04137	0.13154	0.15955			11.52	3.56e-05	0.000142
		13.06	0.05294	0.02967	0.07566	0.02333	0.03579	0.0392	0.03373	0.08233	0.12786			11.53	3.56e-05	0.0001436
		13.08	0.05649	0.03137	0.07483	0.01823	0.02998	0.0359	0.03108	0.05052	0.12277			11.54	3.57e-05	0.0001452
		13.1	0.05181	0.03465	0.06732	0.01823	0.02349	0.03322	0.03388	0.03985	0.0925			11.55	3.57e-05	0.0001469
		13.12	0.05238	0.03502	0.07789	0.01665	0.02166	0.03549	0.02939	0.03146	0.07355			11.56	3.57e-05	0.0001486
		13.14	0.05275	0.02979	0.06843	0.01642	0.01896	0.03332	0.02491	0.02738	0.06308			11.57	3.58e-05	0.0001504
		13.16	0.05144	0.03696	0.0751	0.01631	0.02068	0.03218	0.02601	0.02717	0.057			11.58	3.58e-05	0.0001522
		13.18	0.05144	0.03161	0.0815	0.01591	0.01725	0.03167	0.02425	0.02689	0.05092			11.59	3.58e-05	0.000154
		13.2	0.04564	0.03258	0.07288	0.01529	0.01835	0.02981	0.02594	0.02405	0.04639			11.6	3.59e-05	0.0001559
		13.22	0.05425	0.02881	0.0701	0.0137	0.01799	0.03136	0.02219	0.02232	0.0454			11.61	3.59e-05	0.0001579
		13.24	0.052	0.03246	0.06732	0.01557	0.01542	0.02899	0.02307	0.02128	0.04356			11.62	3.6e-05	0.0001599
		13.26	0.05125	0.02979	0.07344	0.01557	0.01823	0.03064	0.02249	0.01892	0.04484			11.63	3.6e-05	0.000162
		13.28	0.04845	0.03125	0.06898	0.01432	0.01872	0.02765	0.02594	0.01934	0.04088			11.64	3.6e-05	0.0001641
		13.3	0.05181	0.0304	0.07872	0.01568	0.01682	0.0294	0.02271	0.01982	0.03494			11.65	3.61e-05	0.0001663
		13.32	0.05556	0.02809	0.07399	0.01574	0.01597	0.03291	0.02572	0.01934	0.03989			11.66	3.61e-05	0.0001685
		13.34	0.04639	0.02991	0.07177	0.01353	0.0167	0.03384	0.02197	0.02079	0.03494			11.67	3.62e-05	0.0001708
		13.36	0.05051	0.0276	0.06676	0.01585	0.01688	0.03002	0.01947	0.02093	0.03975			11.68	3.62e-05	0.0001732
		13.38	0.05331	0.02833	0.06898	0.01591	0.01548	0.03198	0.02241	0.02017	0.03154			11.69	3.62e-05	0.0001757
		13.4	0.05556	0.03173	0.06259	0.01393	0.01542	0.02857	0.02352	0.01968	0.04187			11.7	3.63e-05	0.0001782
		13.42	0.05368	0.02809	0.07038	0.01636	0.01621	0.02321	0.02153	0.01629	0.04215			11.71	3.63e-05	0.0001808
		13.44	0.05294	0.03149	0.06815	0.01591	0.01786	0.02899	0.02285	0.01941	0.0355			11.72	3.64e-05	0.0001834
		13.46	0.04452	0.02894	0.06954	0.01466	0.01682	0.0263	0.02109	0.01899	0.03791			11.73	3.64e-05	0.0001862
		13.48	0.04863	0.03027	0.07093	0.01517	0.01511	0.03198	0.02212	0.01844	0.03748			11.74	3.65e-05	0.000189
		13.5	0.04676	0.03343	0.07399	0.01263	0.01505	0.02393	0.01815	0.01726	0.03465			11.75	3.65e-05	0.000192
		13.52	0.04994	0.03368	0.06509	0.01489	0.01701	0.0261	0.01962	0.01864	0.03748			11.76	3.66e-05	0.000195
		13.54	0.04527	0.03185	0.0765	0.01432	0.01603	0.02816	0.02124	0.01643	0.04512			11.77	3.66e-05	0.0001981
		13.56	0.04994	0.02529	0.06676	0.01166	0.01572	0.02816	0.02219	0.01899	0.03805			11.78	3.66e-05	0.0002013
		13.58	0.05462	0.03064	0.06147	0.01285	0.01578	0.02868	0.01903	0.01684	0.03083			11.79	3.67e-05	0.0002046
		13.6	0.04807	0.02687	0.06898	0.0137	0.01505	0.02424	0.02241	0.01712	0.03324			11.8	3.67e-05	0.000208
		13.62	0.05069	0.03015	0.06732	0.01381	0.01572	0.026	0.02153	0.01629	0.03876			11.81	3.68e-05	0.0002115
		13.64	0.04901	0.02833	0.07928	0.01381	0.01493	0.02765	0.01786	0.01871	0.03395			11.82	3.68e-05	0.0002152
		13.66	0.05499	0.02857	0.0726	0.01449	0.0145	0.02785	0.0208	0.0167	0.03423			11.83	3.69e-05	0.000219
		13.68	0.05238	0.02711	0.07204	0.01415	0.01615	0.02569	0.01969	0.01656	0.03352			11.84	3.69e-05	0.0002229
		13.7	0.05256	0.03587	0.05647	0.01376	0.01462	0.02404	0.02014	0.01705	0.03508			11.85	3.7e-05	0.0002269
		13.72	0.05107	0.02796	0.0726	0.01223	0.01493	0.02465	0.018	0.01684	0.03395			11.86	3.7e-05	0.0002311
		13.74	0.04882	0.03234	0.06565	0.01291	0.01376	0.02579	0.01764	0.01656	0.03748			11.87	3.71e-05	0.0002354
		13.76	0.04676	0.03027	0.07566	0.01348	0.01621	0.02548	0.01822	0.01781	0.03239			11.88	3.72e-05	0.0002399
		13.78	0.04639	0.02748	0.06926	0.01291	0.01627	0.026	0.01867	0.01428	0.03621			11.89	3.72e-05	0.0002446
		13.8	0.04733	0.02821	0.06676	0.01353	0.01688	0.02796	0.01881	0.01837	0.03154			11.9	3.73e-05	0.0002494
		13.82	0.05013	0.03015	0.0637	0.01189	0.01493	0.02734	0.0208	0.0158	0.03296			11.91	3.74e-05	0.0002544
		13.84	0.04994	0.02954	0.06481	0.01398	0.01321	0.02352	0.02153	0.01663	0.03154			11.92	3.75e-05	0.0002596
		13.86	0.04695	0.02894	0.06926	0.01376	0.01511	0.02269	0.01911	0.01656	0.03112			11.93	3.76e-05	0.000265
		13.88	0.04358	0.03173	0.06175	0.01308	0.01517	0.02765	0.01808	0.01629	0.03494			11.94	3.76e-05	0.0002706
		13.9	0.05013	0.03112	0.07316	0.01398	0.01297	0.0263	0.02006	0.0158	0.03324			11.95	3.77e-05	0.0002765
		13.92	0.04639	0.02723	0.07344	0.01257	0.01401	0.02981	0.01536	0.01545	0.03352			11.96	3.77e-05	0.0002825
		13.94	0.04489	0.02456	0.07177	0.01178	0.01401	0.02424	0.01624	0.01345	0.03197			11.97	3.78e-05	0.0002889
		13.96	0.04452	0.02529	0.07038	0.01319	0.01364	0.02238	0.01756	0.01587	0.03663			11.98	3.79e-05	0.0002954
		13.98	0.04265	0.02906	0.06676	0.01472	0.0126	0.02032	0.01705	0.0158	0.02984			11.99	3.79e-05	0.0003023
		14	0.05088	0.02736	0.06342	0.01257	0.01315	0.02465	0.01624	0.01781	0.03607			12	3.8e-05	0.0003095
		14.02	0.05462	0.02845	0.06259	0.01257	0.01468	0.02496	0.01675	0.01345	0.03607			12.01	3.81e-05	0.0003169
		14.04	0.05032	0.02468	0.07038	0.01223	0.01401	0.02579	0.01595	0.01726	0.03253			12.02	3.81e-05	0.0003247
		14.06	0.04695	0.02894	0.0637	0.0128	0.01505	0.02672	0.0183	0.01511	0.03607			12.03	3.82e-05	0.0003328
		14.08	0.04807	0.02638	0.06759	0.01246	0.01529	0.02373	0.01756	0.01476	0.03267			12.04	3.82e-05	0.0003414
		14.1	0.04639	0.03003	0.05535	0.01217	0.01474	0.02476	0.01742	0.01615	0.03437			12.05	3.83e-05	0.0003503
		14.12	0.04751	0.0293	0.06565	0.01263	0.01413	0.02383	0.01764	0.01539	0.03182			12.06	3.84e-05	0.0003596
		14.14	0.04994	0.02699	0.06759	0.01206	0.01175	0.02321	0.01595	0.01414	0.03621			12.07	3.85e-05	0.0003694
		14.16	0.04938	0.02784	0.06676	0.01251	0.01438	0.02692	0.01874	0.01448	0.03239			12.08	3.85e-05	0.0003796
		14.18	0.04751	0.02602	0.06509	0.01234	0.01389	0.02342	0.01668	0.01351	0.03211			12.09	3.86e-05	0.0003904
		14.2	0.04527	0.02602	0.06481	0.01251	0.01395	0.02238	0.01962	0.01636	0.03338			12.1	3.87e-05	0.0004017
		14.22	0.0477	0.02833	0.06314	0.01217	0.01376	0.01898	0.01793	0.01636	0.03182			12.11	3.87e-05	0.0004136
		14.24	0.04695	0.02723	0.06287	0.01398	0.01291	0.02486	0.01565	0.01684	0.03607			12.12	3.88e-05	0.0004261
		14.26	0.0492	0.02505	0.06537	0.01308	0.01346	0.02404	0.01822	0.01393	0.02914			12.13	3.89e-05	0.0004393
		14.28	0.04489	0.03088	0.0751	0.01155	0.01236	0.02661	0.01756	0.01164	0.02984			12.14	3.9e-05	0.0004533
		14.3	0.03872	0.02979	0.05786	0.01178	0.01425	0.02661	0.01653	0.01386	0.03324			12.15	3.9e-05	0.000468
		14.32	0.04059	0.02748	0.06509	0.01331	0.01352	0.02208	0.01683	0.0158	0.03083			12.16	3.91e-05	0.0004835
		14.34	0.04396	0.02529	0.05869	0.01132	0.01272	0.02063	0.01529	0.01365	0.03112			12.17	3.92e-05	0.0004999
		14.36	0.0404	0.02869	0.06342	0.01263	0.01407	0.02362	0.01646	0.01435	0.03649			12.18	3.93e-05	0.0005174
		14.38	0.04901	0.02845	0.06453	0.01551	0.01395	0.02125	0.01426	0.0149	0.02857			12.19	3.93e-05	0.0005358
		14.4	0.0434	0.03368	0.07204	0.01285	0.0126	0.02321	0.01837	0.01566	0.03296			12.2	3.94e-05	0.0005555
		14.42	0.04153	0.03757	0.06565	0.01495	0.0156	0.02104	0.01778	0.0115	0.02815			12.21	3.95e-05	0.0005764
		14.44	0.04003	0.04474	0.06565	0.01546	0.01432	0.02558	0.01889	0.01532	0.02815			12.22	3.96e-05	0.0005986
		14.46	0.04508	0.04717	0.07399	0.01393	0.01572	0.02012	0.01602	0.01365	0.02956			12.23	3.97e-05	0.0006224
		14.48	0.04377	0.05714	0.06259	0.01733	0.01444	0.02073	0.0158	0.01282	0.03621			12.24	3.97e-05	0.0006477
		14.5	0.04471	0.05167	0.06732	0.01472	0.01554	0.02259	0.01418	0.01372	0.0314			12.25	3.98e-05	0.0006749
		14.52	0.04863	0.04462	0.07065	0.01314	0.0148	0.02682	0.01551	0.01227	0.03494			12.26	3.99e-05	0.000704
		14.54	0.04302	0.03489	0.08095	0.01274	0.01126	0.02125	0.01609	0.01372	0.03013			12.27	4e-05	0.0007353
		14.56	0.04714	0.0304	0.08651	0.01291	0.01138	0.02104	0.01551	0.01345	0.02588			12.28	4.01e-05	0.000769
		14.58	0.04658	0.02979	0.07733	0.01223	0.01309	0.02311	0.01705	0.01393	0.02999			12.29	4.02e-05	0.0008053
		14.6	0.04602	0.02784	0.07344	0.01274	0.01315	0.01805	0.01698	0.01324	0.03437			12.3	4.03e-05	0.0008445
		14.62	0.03984	0.0265	0.07928	0.01115	0.01279	0.02053	0.01867	0.01428	0.02942			12.31	4.04e-05	0.0008871
		14.64	0.04246	0.02663	0.06509	0.01104	0.01321	0.02228	0.01727	0.01525	0.02376			12.32	4.05e-05	0.0009333
		14.66	0.04433	0.02419	0.06398	0.01297	0.01389	0.02073	0.01668	0.01365	0.0273			12.33	4.05e-05	0.0009836
		14.68	0.04396	0.02529	0.06787	0.01121	0.01266	0.02084	0.01675	0.01421	0.02928			12.34	4.06e-05	0.00104
		14.7	0.04377	0.02638	0.05814	0.012	0.01126	0.02063	0.0172	0.01351	0.03069			12.35	4.07e-05	0.0011
		14.72	0.0462	0.02821	0.05897	0.0103	0.00893	0.01723	0.01668	0.01469	0.0297			12.36	4.08e-05	0.00116
		14.74	0.04171	0.02395	0.06064	0.01223	0.01211	0.0196	0.01698	0.01247	0.03267			12.37	4.09e-05	0.00124
		14.76	0.04284	0.02699	0.06481	0.01132	0.01144	0.01919	0.01506	0.01234	0.02829			12.38	4.1e-05	0.00132
		14.78	0.04583	0.02772	0.06064	0.01127	0.01156	0.02579	0.01426	0.01345	0.02984			12.39	4.11e-05	0.00141
		14.8	0.04845	0.02225	0.05591	0.01081	0.01309	0.02269	0.01587	0.01171	0.02829			12.4	4.12e-05	0.00151
		14.82	0.04209	0.0231	0.0548	0.01166	0.01199	0.01991	0.01455	0.01192	0.02673			12.41	4.13e-05	0.00162
		14.84	0.04377	0.02261	0.05591	0.01172	0.01279	0.02208	0.01521	0.01192	0.02871			12.42	4.15e-05	0.00175
		14.86	0.04078	0.02736	0.06064	0.01331	0.01321	0.02238	0.01609	0.01261	0.02984			12.43	4.16e-05	0.00189
		14.88	0.04171	0.02772	0.0573	0.01087	0.01303	0.02146	0.01396	0.01234	0.03395			12.44	4.17e-05	0.00205
		14.9	0.04527	0.0214	0.06481	0.01285	0.01383	0.02115	0.01617	0.01199	0.02801			12.45	4.18e-05	0.00224
		14.92	0.04284	0.02347	0.05535	0.01229	0.01444	0.02527	0.01492	0.01421	0.02914			12.46	4.19e-05	0.00245
		14.94	0.0376	0.02553	0.05452	0.01251	0.01517	0.02465	0.01426	0.01372	0.02673			12.47	4.2e-05	0.0027
		14.96	0.04171	0.02407	0.06314	0.01263	0.01554	0.02992	0.01323	0.01247	0.02857			12.48	4.21e-05	0.003
		14.98	0.03685	0.02249	0.05535	0.01285	0.01646	0.03384	0.01617	0.01442	0.03366			12.49	4.22e-05	0.00335
		15	0.04583	0.01787	0.05869	0.01291	0.0178	0.04539	0.01822	0.01296	0.029			12.5	4.24e-05	0.00377
		15.02	0.04246	0.02334	0.07065	0.01438	0.02086	0.05787	0.01712	0.01462	0.029			12.51	4.25e-05	0.00427
		15.04	0.04602	0.02553	0.0637	0.01489	0.02643	0.06107	0.01845	0.014	0.02984			12.52	4.26e-05	0.0049
		15.06	0.04227	0.02845	0.06314	0.01817	0.03499	0.06561	0.02021	0.01254	0.0232			12.53	4.27e-05	0.00568
		15.08	0.04284	0.02845	0.0509	0.02452	0.04497	0.06406	0.02293	0.01199	0.02815			12.54	4.28e-05	0.00668
		15.1	0.04321	0.02395	0.05897	0.03171	0.06069	0.05746	0.01918	0.01324	0.02786			12.55	4.3e-05	0.00798
		15.12	0.03816	0.02128	0.05758	0.03816	0.06937	0.05509	0.01918	0.0122	0.02659			12.56	4.31e-05	0.00972
		15.14	0.04527	0.0259	0.05647	0.04399	0.07378	0.0588	0.01815	0.01157	0.02829			12.57	4.32e-05	0.01212
		15.16	0.04284	0.02638	0.0509	0.04558	0.07237	0.07737	0.01551	0.01185	0.02786			12.58	4.34e-05	0.01556
		15.18	0.04227	0.02286	0.05647	0.03969	0.06687	0.09563	0.02065	0.01414	0.02786			12.59	4.35e-05	0.02084
		15.2	0.0419	0.01872	0.05202	0.0372	0.06167	0.09769	0.02256	0.01247	0.02843			12.6	4.37e-05	0.03036
		15.22	0.04115	0.02347	0.05591	0.03539	0.06846	0.08737	0.02491	0.0115	0.02914			12.61	4.38e-05	0.05396
		15.24	0.04115	0.02103	0.05981	0.04077	0.07665	0.07138	0.02418	0.01365	0.02659			12.62	4.39e-05	0.12181
		15.26	0.03853	0.01957	0.05257	0.04813	0.09073	0.0555	0.02506	0.01351	0.03041			12.63	4.41e-05	0.27746
		15.28	0.04059	0.02249	0.05953	0.0612	0.10498	0.04704	0.02205	0.01351	0.02829			12.64	4.42e-05	0.4967
		15.3	0.0434	0.02809	0.04673	0.06103	0.09721	0.03559	0.01859	0.01386	0.02419			12.65	4.44e-05	0.57463
		15.32	0.04097	0.02432	0.05508	0.05917	0.08779	0.02548	0.01587	0.01137	0.02334			12.66	4.45e-05	0.39576
		15.34	0.03984	0.02687	0.05396	0.04999	0.06956	0.02775	0.0144	0.01019	0.02758			12.67	4.47e-05	0.19304
		15.36	0.03966	0.02553	0.06175	0.03567	0.05139	0.02434	0.01521	0.01109	0.02291			12.68	4.49e-05	0.08211
		15.38	0.0404	0.0265	0.05424	0.02361	0.03713	0.02146	0.01426	0.01199	0.02786			12.69	4.5e-05	0.04036
		15.4	0.04246	0.02432	0.05897	0.01829	0.02496	0.02156	0.01374	0.01088	0.02885			12.7	4.52e-05	0.02569
		15.42	0.04022	0.0231	0.0573	0.01404	0.01688	0.01743	0.01367	0.01144	0.02603			12.71	4.54e-05	0.01893
		15.44	0.03872	0.02529	0.05925	0.01291	0.01542	0.01939	0.01315	0.01227	0.02984			12.72	4.56e-05	0.01492
		15.46	0.0404	0.0231	0.05452	0.01365	0.0145	0.0196	0.01315	0.01261	0.02801			12.73	4.57e-05	0.01234
		15.48	0.04171	0.02529	0.05508	0.0098	0.01383	0.02311	0.01448	0.01206	0.0273			12.74	4.59e-05	0.01063
		15.5	0.03797	0.02614	0.06203	0.00991	0.01199	0.01877	0.01367	0.01164	0.02758			12.75	4.61e-05	0.00953
		15.52	0.03891	0.02067	0.04924	0.01008	0.01193	0.01795	0.01235	0.00991	0.02829			12.76	4.63e-05	0.00887
		15.54	0.03685	0.02274	0.06342	0.01206	0.01205	0.0196	0.01227	0.0104	0.02772			12.77	4.65e-05	0.00858
		15.56	0.03535	0.02201	0.05508	0.00934	0.01101	0.01816	0.01279	0.01102	0.02801			12.78	4.67e-05	0.00861
		15.58	0.03741	0.02213	0.05758	0.01064	0.0096	0.01847	0.01499	0.01074	0.02277			12.79	4.69e-05	0.00899
		15.6	0.03779	0.02359	0.05647	0.00736	0.01046	0.01785	0.01257	0.01067	0.02221			12.8	4.72e-05	0.00977
		15.62	0.03966	0.02006	0.04979	0.00985	0.01071	0.01547	0.01235	0.01033	0.02489			12.81	4.74e-05	0.01107
		15.64	0.04134	0.02164	0.05758	0.012	0.01162	0.01537	0.01168	0.00936	0.02546			12.82	4.76e-05	0.01311
		15.66	0.04471	0.02395	0.04506	0.00968	0.01138	0.01754	0.01382	0.00859	0.02263			12.83	4.79e-05	0.01633
		15.68	0.03872	0.02274	0.0509	0.00968	0.00899	0.01888	0.01337	0.01157	0.02475			12.84	4.82e-05	0.0218
		15.7	0.03479	0.02091	0.05146	0.0098	0.01187	0.01754	0.01389	0.01185	0.02546			12.85	4.84e-05	0.0337
		15.72	0.03984	0.02091	0.05035	0.0094	0.01181	0.01702	0.01506	0.01164	0.02532			12.86	4.87e-05	0.06742
		15.74	0.03722	0.0231	0.05814	0.00861	0.01107	0.01424	0.01132	0.0106	0.0239			12.87	4.9e-05	0.15653
		15.76	0.0376	0.0231	0.0573	0.01081	0.01407	0.0195	0.01286	0.01164	0.02659			12.88	4.93e-05	0.31907
		15.78	0.03741	0.01933	0.05146	0.009	0.00832	0.01599	0.01293	0.00894	0.02758			12.89	4.97e-05	0.4632
		15.8	0.03498	0.02419	0.05647	0.00929	0.00936	0.01774	0.01227	0.00977	0.02334			12.9	5e-05	0.40163
		15.82	0.03928	0.02103	0.04757	0.00832	0.0085	0.01847	0.01301	0.00991	0.02277			12.91	5.04e-05	0.22516
		15.84	0.03984	0.01897	0.05396	0.00849	0.00936	0.01816	0.01117	0.00949	0.02645			12.92	5.08e-05	0.09932
		15.86	0.03872	0.02492	0.05285	0.0098	0.01009	0.01733	0.01293	0.00866	0.02419			12.93	5.12e-05	0.04412
		15.88	0.04003	0.01909	0.05508	0.00968	0.00997	0.01506	0.01396	0.01178	0.02164			12.94	5.17e-05	0.0248
		15.9	0.03442	0.01872	0.04951	0.00895	0.01217	0.0163	0.01227	0.01019	0.02461			12.95	5.22e-05	0.01701
		15.92	0.03947	0.01945	0.04868	0.00883	0.00789	0.02063	0.0133	0.00852	0.02504			12.96	5.28e-05	0.01269
		15.94	0.04246	0.02006	0.04757	0.00996	0.00875	0.01733	0.01249	0.00929	0.02504			12.97	5.35e-05	0.00988
		15.96	0.04415	0.01617	0.05675	0.00917	0.00973	0.01805	0.0108	0.01102	0.02574			12.98	5.42e-05	0.00792
		15.98	0.03666	0.02261	0.05313	0.00968	0.00979	0.01651	0.00999	0.00943	0.02107			12.99	5.5e-05	0.00651
		16	0.04227	0.02164	0.05063	0.00866	0.00936	0.01547	0.01492	0.0088	0.01909			13	5.59e-05	0.00545
		16.02	0.03835	0.02249	0.04868	0.009	0.00704	0.01681	0.01205	0.01005	0.02221			13.01	5.7e-05	0.00463
		16.04	0.03666	0.01982	0.0548	0.00883	0.00985	0.01465	0.01286	0.01053	0.02249			13.02	5.82e-05	0.004
		16.06	0.03984	0.02213	0.06926	0.00872	0.00942	0.02022	0.01301	0.01005	0.02376			13.03	5.97e-05	0.00349
		16.08	0.03891	0.02091	0.05229	0.00906	0.0096	0.01331	0.01007	0.01081	0.02291			13.04	6.15e-05	0.00307
		16.1	0.03835	0.01897	0.05341	0.00838	0.00991	0.0131	0.0122	0.00963	0.02136			13.05	6.38e-05	0.00273
		16.12	0.03498	0.02128	0.05369	0.00827	0.00875	0.01424	0.01411	0.00956	0.02348			13.06	6.66e-05	0.00244
		16.14	0.03797	0.02359	0.04729	0.00798	0.01052	0.01712	0.01418	0.00873	0.02447			13.07	7.03e-05	0.0022
		16.16	0.03648	0.01812	0.05146	0.00957	0.00856	0.01558	0.01242	0.01026	0.02447			13.08	7.53e-05	0.002
		16.18	0.04134	0.02213	0.05313	0.00917	0.00954	0.01475	0.01213	0.00977	0.01966			13.09	8.22e-05	0.00182
		16.2	0.03816	0.02006	0.04951	0.00974	0.00954	0.01671	0.01117	0.0106	0.02546			13.1	9.24e-05	0.00167
		16.22	0.04153	0.02237	0.04729	0.00878	0.00973	0.01537	0.01132	0.01081	0.02376			13.11	0.0001087	0.00154
		16.24	0.03666	0.01909	0.04979	0.00957	0.00795	0.01424	0.01029	0.00804	0.01895			13.12	0.0001423	0.00142
		16.26	0.04115	0.01884	0.04312	0.0081	0.01022	0.01506	0.0133	0.00984	0.02518			13.13	0.0002346	0.00132
		16.28	0.03835	0.01836	0.05035	0.00832	0.00814	0.01403	0.0119	0.00873	0.02051			13.14	0.0004795	0.00122
		16.3	0.03966	0.02043	0.05257	0.00827	0.00801	0.01589	0.01367	0.01033	0.02051			13.15	0.0009378	0.00114
		16.32	0.03461	0.02249	0.04478	0.0073	0.00814	0.01444	0.01132	0.00859	0.02334			13.16	0.00137	0.00107
		16.34	0.03722	0.01982	0.0548	0.00798	0.00746	0.01609	0.01168	0.01012	0.02023			13.17	0.00124	0.001
		16.36	0.03535	0.02249	0.05285	0.00968	0.0096	0.01599	0.01102	0.00956	0.02249			13.18	0.0007344	0.0009427
		16.38	0.03648	0.02018	0.04951	0.00946	0.00801	0.01424	0.00808	0.00984	0.0256			13.19	0.000357	0.0008883
		16.4	0.03872	0.01921	0.05424	0.00691	0.00765	0.01455	0.01117	0.00929	0.02362			13.2	0.0001868	0.0008387
		16.42	0.03591	0.02079	0.04423	0.00849	0.0071	0.01816	0.01345	0.01053	0.02008			13.21	0.0001268	0.0007935
		16.44	0.03517	0.02249	0.05535	0.01002	0.00985	0.01455	0.01066	0.00852	0.02107			13.22	0.0001032	0.0007521
		16.46	0.03573	0.02383	0.05229	0.00889	0.00967	0.01166	0.01235	0.01164	0.02065			13.23	9.05e-05	0.000714
		16.48	0.03442	0.02237	0.0459	0.00787	0.00636	0.01341	0.00977	0.00894	0.02603			13.24	8.25e-05	0.000679
		16.5	0.03367	0.02055	0.04896	0.00781	0.00856	0.01228	0.00999	0.01116	0.02107			13.25	7.7e-05	0.0006466
		16.52	0.03535	0.02006	0.04256	0.00804	0.00814	0.01465	0.01154	0.00977	0.02291			13.26	7.31e-05	0.0006167
		16.54	0.03255	0.01982	0.04618	0.0081	0.00942	0.01764	0.01095	0.00949	0.02164			13.27	7.04e-05	0.0005889
		16.56	0.03554	0.0186	0.04089	0.00804	0.00905	0.01413	0.0111	0.00922	0.02164			13.28	6.83e-05	0.0005631
		16.58	0.03891	0.01617	0.04896	0.00747	0.0085	0.01434	0.01161	0.00714	0.02079			13.29	6.68e-05	0.0005391
		16.6	0.03591	0.01933	0.04256	0.00832	0.00759	0.01393	0.01315	0.00645	0.02023			13.3	6.57e-05	0.0005167
		16.62	0.0333	0.01982	0.04645	0.00832	0.00899	0.01135	0.01257	0.0106	0.02136			13.31	6.48e-05	0.0004958
		16.64	0.03479	0.02225	0.03672	0.00685	0.006	0.01434	0.01088	0.00984	0.02263			13.32	6.42e-05	0.0004762
		16.66	0.03835	0.01812	0.04451	0.00696	0.00826	0.01124	0.01095	0.00651	0.01966			13.33	6.37e-05	0.0004578
		16.68	0.03461	0.0197	0.04312	0.00753	0.00924	0.01516	0.00911	0.00735	0.02235			13.34	6.34e-05	0.0004406
		16.7	0.03105	0.02213	0.04506	0.00912	0.0071	0.01186	0.01183	0.00943	0.02164			13.35	6.32e-05	0.0004244
		16.72	0.03779	0.01787	0.04618	0.00759	0.00808	0.01558	0.01095	0.00762	0.01839			13.36	6.3e-05	0.0004092
		16.74	0.03741	0.01897	0.05675	0.00747	0.0082	0.01547	0.01124	0.00589	0.01853			13.37	6.3e-05	0.0003948
		16.76	0.03704	0.01982	0.05647	0.00685	0.00624	0.0164	0.00933	0.0088	0.02362			13.38	6.3e-05	0.0003813
		16.78	0.03498	0.02176	0.05146	0.00668	0.00801	0.01589	0.01051	0.00859	0.01938			13.39	6.3e-05	0.0003685
		16.8	0.03535	0.01836	0.04367	0.00781	0.00905	0.01382	0.01168	0.00797	0.02291			13.4	6.31e-05	0.0003564
		16.82	0.04209	0.01957	0.04951	0.00713	0.00765	0.01166	0.01286	0.00783	0.02306			13.41	6.32e-05	0.0003449
		16.84	0.0361	0.02359	0.04117	0.00685	0.0063	0.01351	0.01036	0.00825	0.01994			13.42	6.34e-05	0.0003341
		16.86	0.0333	0.02116	0.04951	0.00781	0.0082	0.01506	0.00963	0.0079	0.0215			13.43	6.36e-05	0.0003238
		16.88	0.03311	0.02128	0.04506	0.00753	0.00844	0.01547	0.01227	0.00846	0.01938			13.44	6.38e-05	0.000314
		16.9	0.03442	0.01982	0.05007	0.00787	0.00826	0.01547	0.00933	0.007	0.01726			13.45	6.4e-05	0.0003047
		16.92	0.03348	0.02164	0.04228	0.00628	0.0074	0.01475	0.00919	0.01026	0.01839			13.46	6.43e-05	0.0002958
		16.94	0.03273	0.01799	0.04951	0.00572	0.00808	0.01496	0.00955	0.00797	0.02178			13.47	6.46e-05	0.0002874
		16.96	0.03292	0.01848	0.04312	0.00832	0.00704	0.01723	0.00948	0.00735	0.01909			13.48	6.49e-05	0.0002794
		16.98	0.02806	0.01581	0.04256	0.0077	0.00832	0.01444	0.00897	0.00762	0.02178			13.49	6.52e-05	0.0002717
		17	0.03292	0.01435	0.05424	0.00776	0.00918	0.01135	0.01161	0.00714	0.02235			13.5	6.55e-05	0.0002644
		17.02	0.03143	0.02164	0.05063	0.00951	0.00838	0.01434	0.01235	0.00603	0.0198			13.51	6.59e-05	0.0002574
		17.04	0.03535	0.01739	0.0509	0.00855	0.00973	0.01217	0.00874	0.00846	0.01966			13.52	6.63e-05	0.0002508
		17.06	0.0303	0.01739	0.04784	0.00895	0.00942	0.01681	0.00977	0.00755	0.01853			13.53	6.66e-05	0.0002444
		17.08	0.02675	0.01848	0.04339	0.00963	0.00985	0.01681	0.00779	0.00596	0.02136			13.54	6.7e-05	0.0002383
		17.1	0.03124	0.01714	0.04757	0.00872	0.01028	0.01372	0.00897	0.00832	0.02207			13.55	6.74e-05	0.0002324
		17.12	0.03049	0.02091	0.04812	0.01019	0.00948	0.01259	0.01139	0.00742	0.01754			13.56	6.79e-05	0.0002268
		17.14	0.0376	0.0197	0.04256	0.00923	0.01003	0.01052	0.01044	0.00721	0.0232			13.57	6.83e-05	0.0002214
		17.16	0.03741	0.01921	0.04784	0.00804	0.00581	0.01269	0.00867	0.00735	0.01768			13.58	6.87e-05	0.0002163
		17.18	0.02862	0.01921	0.04562	0.00628	0.00722	0.01259	0.01058	0.00859	0.01924			13.59	6.92e-05	0.0002113
		17.2	0.03236	0.02067	0.03477	0.00827	0.00771	0.01217	0.01029	0.00762	0.01711			13.6	6.97e-05	0.0002066
		17.22	0.03461	0.01714	0.04089	0.00662	0.00942	0.01083	0.00955	0.00541	0.02122			13.61	7.01e-05	0.000202
		17.24	0.03348	0.01836	0.04812	0.00793	0.0071	0.01166	0.0108	0.00846	0.02051			13.62	7.06e-05	0.0001976
		17.26	0.02787	0.0186	0.03811	0.0073	0.00844	0.013	0.00852	0.00728	0.01895			13.63	7.11e-05	0.0001934
		17.28	0.02974	0.01593	0.04145	0.00815	0.00655	0.01279	0.00874	0.00658	0.02023			13.64	7.16e-05	0.0001893
		17.3	0.03124	0.01824	0.05341	0.00713	0.00691	0.01444	0.01014	0.00762	0.02079			13.65	7.22e-05	0.0001854
		17.32	0.03161	0.01933	0.04924	0.00747	0.00704	0.01393	0.01044	0.00776	0.02164			13.66	7.27e-05	0.0001816
		17.34	0.03068	0.01714	0.05647	0.0081	0.00624	0.01496	0.00955	0.00832	0.01839			13.67	7.33e-05	0.000178
		17.36	0.03105	0.02055	0.0484	0.00617	0.00814	0.01001	0.00933	0.00624	0.02306			13.68	7.38e-05	0.0001744
		17.38	0.03591	0.02018	0.03755	0.00566	0.00777	0.00939	0.00897	0.007	0.01655			13.69	7.44e-05	0.0001711
		17.4	0.02993	0.01909	0.04451	0.00611	0.00789	0.01207	0.00919	0.00728	0.01909			13.7	7.5e-05	0.0001678
		17.42	0.03685	0.01872	0.04339	0.00815	0.00716	0.01124	0.01095	0.0079	0.01556			13.71	7.56e-05	0.0001646
		17.44	0.03311	0.0186	0.04312	0.00736	0.00716	0.01042	0.01036	0.00776	0.0174			13.72	7.63e-05	0.0001616
		17.46	0.03442	0.01508	0.0459	0.00572	0.00691	0.00959	0.01095	0.00755	0.01853			13.73	7.69e-05	0.0001586
		17.48	0.03273	0.0169	0.04395	0.006	0.00948	0.01289	0.0086	0.00873	0.01966			13.74	7.75e-05	0.0001558
		17.5	0.03386	0.02103	0.03811	0.00866	0.00765	0.01289	0.01029	0.00728	0.02037			13.75	7.82e-05	0.000153
		17.52	0.03105	0.01751	0.04256	0.0094	0.00618	0.01166	0.00845	0.00852	0.01881			13.76	7.89e-05	0.0001504
		17.54	0.03124	0.01714	0.04228	0.00793	0.00612	0.01238	0.0086	0.00915	0.01895			13.77	7.96e-05	0.0001478
		17.56	0.03442	0.01884	0.04423	0.00725	0.00777	0.01155	0.00845	0.00866	0.02037			13.78	8.03e-05	0.0001453
		17.58	0.02955	0.01836	0.04033	0.00725	0.00685	0.01259	0.00926	0.00804	0.01542			13.79	8.1e-05	0.0001428
		17.6	0.03535	0.02152	0.05007	0.00674	0.0071	0.01207	0.00845	0.00783	0.01513			13.8	8.18e-05	0.0001405
		17.62	0.03105	0.01617	0.04172	0.00594	0.00661	0.00908	0.00808	0.00769	0.01683			13.81	8.25e-05	0.0001382
		17.64	0.02974	0.0203	0.05174	0.00668	0.00679	0.00815	0.00941	0.00624	0.01994			13.82	8.33e-05	0.000136
		17.66	0.0361	0.01921	0.05146	0.00849	0.00795	0.01269	0.00926	0.00804	0.01414			13.83	8.41e-05	0.0001339
		17.68	0.03049	0.01957	0.04618	0.00606	0.00697	0.01145	0.0086	0.00742	0.01938			13.84	8.49e-05	0.0001318
		17.7	0.03068	0.02164	0.04423	0.00561	0.00783	0.01228	0.00999	0.00686	0.02207			13.85	8.57e-05	0.0001298
		17.72	0.02974	0.0203	0.03894	0.00781	0.0082	0.01197	0.00897	0.00645	0.02192			13.86	8.66e-05	0.0001279
		17.74	0.02768	0.02067	0.04395	0.00787	0.00661	0.01073	0.0083	0.00887	0.0181			13.87	8.75e-05	0.000126
		17.76	0.03105	0.01921	0.04757	0.00708	0.00551	0.01444	0.01117	0.00714	0.01895			13.88	8.84e-05	0.0001241
		17.78	0.0303	0.02055	0.04478	0.00691	0.00667	0.01104	0.00838	0.00707	0.0157			13.89	8.93e-05	0.0001223
		17.8	0.03311	0.0214	0.04423	0.00555	0.00569	0.01135	0.00742	0.00693	0.01825			13.9	9.02e-05	0.0001206
		17.82	0.02899	0.02492	0.04979	0.00719	0.00544	0.01083	0.00941	0.00631	0.01994			13.91	9.12e-05	0.0001189
		17.84	0.03311	0.02043	0.04478	0.00736	0.00447	0.01197	0.00889	0.00852	0.0174			13.92	9.21e-05	0.0001173
		17.86	0.02825	0.02274	0.04645	0.00606	0.00875	0.01032	0.01014	0.00783	0.01839			13.93	9.31e-05	0.0001157
		17.88	0.02637	0.02371	0.04868	0.00855	0.00624	0.00846	0.00919	0.00811	0.0174			13.94	9.42e-05	0.0001141
		17.9	0.02955	0.02371	0.04061	0.0073	0.00863	0.01104	0.00977	0.00485	0.0181			13.95	9.52e-05	0.0001126
		17.92	0.03124	0.02225	0.04284	0.00634	0.00765	0.00949	0.00742	0.00554	0.02008			13.96	9.63e-05	0.0001112
		17.94	0.03068	0.02322	0.04395	0.00617	0.00728	0.01485	0.00808	0.00596	0.01598			13.97	9.74e-05	0.0001097
		17.96	0.03124	0.01678	0.04256	0.00832	0.00722	0.0099	0.00977	0.00582	0.01485			13.98	9.85e-05	0.0001083
		17.98	0.03086	0.02006	0.03727	0.00793	0.00734	0.01279	0.00845	0.00866	0.01612			13.99	9.97e-05	0.000107
		18	0.03124	0.02006	0.04757	0.00527	0.00642	0.01063	0.00647	0.00852	0.01881			14	0.0001009	0.0001057
		18.02	0.02731	0.01763	0.04395	0.00538	0.00667	0.01341	0.00683	0.00783	0.01909			14.01	0.0001021	0.0001044
		18.04	0.03086	0.02043	0.04117	0.00623	0.00667	0.01155	0.00757	0.00686	0.01627			14.02	0.0001034	0.0001031
		18.06	0.02768	0.01982	0.03227	0.00566	0.00563	0.01331	0.01073	0.00832	0.01881			14.03	0.0001046	0.0001019
		18.08	0.0318	0.01884	0.03505	0.00855	0.00759	0.01083	0.00852	0.00645	0.01471			14.04	0.000106	0.0001007
		18.1	0.02787	0.0231	0.03922	0.00555	0.00734	0.01155	0.00698	0.00797	0.01683			14.05	0.0001073	9.95e-05
		18.12	0.02768	0.01897	0.037	0.00736	0.00691	0.01197	0.00823	0.00645	0.01867			14.06	0.0001087	9.84e-05
		18.14	0.02694	0.01921	0.03672	0.00611	0.00642	0.01372	0.01058	0.00866	0.01584			14.07	0.0001101	9.73e-05
		18.16	0.02563	0.02091	0.03839	0.00611	0.00722	0.01289	0.00941	0.00818	0.01909			14.08	0.0001116	9.62e-05
		18.18	0.02993	0.0203	0.04256	0.00736	0.00704	0.01135	0.01007	0.00859	0.01825			14.09	0.0001131	9.52e-05
		18.2	0.02525	0.02128	0.04006	0.00594	0.00808	0.00939	0.00779	0.00825	0.0133			14.1	0.0001147	9.42e-05
		18.22	0.03404	0.02103	0.04395	0.00651	0.0074	0.01217	0.00742	0.00651	0.01499			14.11	0.0001163	9.32e-05
		18.24	0.02768	0.02103	0.03866	0.00764	0.00606	0.00908	0.01029	0.00755	0.01839			14.12	0.0001179	9.22e-05
		18.26	0.02918	0.02261	0.03755	0.00685	0.00557	0.0099	0.00897	0.0079	0.01782			14.13	0.0001196	9.12e-05
		18.28	0.02619	0.01945	0.03727	0.00725	0.00679	0.01269	0.00669	0.00561	0.02136			14.14	0.0001213	9.03e-05
		18.3	0.03086	0.01909	0.03783	0.00657	0.00587	0.01155	0.00823	0.00846	0.0174			14.15	0.0001231	8.94e-05
		18.32	0.02806	0.0197	0.03922	0.00594	0.00869	0.00928	0.00845	0.00742	0.01796			14.16	0.0001249	8.85e-05
		18.34	0.02881	0.02164	0.04117	0.00628	0.00826	0.01372	0.0072	0.00776	0.01867			14.17	0.0001268	8.76e-05
		18.36	0.02937	0.02201	0.04645	0.00611	0.00967	0.01228	0.00874	0.00735	0.01641			14.18	0.0001288	8.68e-05
		18.38	0.02918	0.02067	0.04924	0.00912	0.00808	0.01228	0.00948	0.00631	0.01528			14.19	0.0001308	8.6e-05
		18.4	0.02881	0.02505	0.0484	0.01002	0.00912	0.01083	0.00772	0.00672	0.01726			14.2	0.0001329	8.51e-05
		18.42	0.02712	0.0304	0.04478	0.0077	0.00655	0.01207	0.0072	0.00735	0.01867			14.21	0.0001349	8.44e-05
		18.44	0.02787	0.03222	0.04478	0.00798	0.00783	0.00846	0.00713	0.0061	0.01655			14.22	0.0001371	8.36e-05
		18.46	0.026	0.03611	0.04006	0.00776	0.00704	0.01351	0.00852	0.00554	0.02008			14.23	0.0001393	8.28e-05
		18.48	0.02918	0.03684	0.04423	0.00742	0.00838	0.01001	0.00772	0.0088	0.0157			14.24	0.0001417	8.21e-05
		18.5	0.02937	0.04024	0.04701	0.00957	0.01016	0.01228	0.00779	0.00804	0.01711			14.25	0.0001441	8.14e-05
		18.52	0.03442	0.04948	0.05146	0.01144	0.01211	0.01455	0.00897	0.00693	0.01513			14.26	0.0001466	8.07e-05
		18.54	0.02787	0.05556	0.04395	0.01381	0.01432	0.01723	0.00845	0.00513	0.01556			14.27	0.0001492	8e-05
		18.56	0.0275	0.08547	0.05925	0.01863	0.0178	0.01537	0.00933	0.00603	0.0133			14.28	0.0001519	7.93e-05
		18.58	0.02881	0.12571	0.05869	0.02491	0.02649	0.01661	0.00985	0.00561	0.0157			14.29	0.0001546	7.86e-05
		18.6	0.02712	0.1876	0.05341	0.03233	0.04723	0.01609	0.00992	0.00645	0.0181			14.3	0.0001575	7.8e-05
		18.62	0.02675	0.33605	0.05953	0.06183	0.07488	0.01651	0.0108	0.00672	0.01429			14.31	0.0001604	7.73e-05
		18.64	0.026	0.55173	0.06481	0.1099	0.09593	0.01578	0.00999	0.00651	0.01499			14.32	0.0001635	7.67e-05
		18.66	0.02488	0.75769	0.07844	0.12983	0.10804	0.01434	0.00874	0.00665	0.01825			14.33	0.0001667	7.61e-05
		18.68	0.02768	0.97422	0.12796	0.12869	0.10682	0.01186	0.00816	0.00693	0.0157			14.34	0.00017	7.55e-05
		18.7	0.02881	1	0.22698	0.10627	0.09238	0.01228	0.00639	0.00714	0.01627			14.35	0.0001734	7.49e-05
		18.72	0.02955	0.83891	0.32656	0.07508	0.07121	0.00887	0.00926	0.00603	0.01372			14.36	0.0001769	7.43e-05
		18.74	0.03236	0.65726	0.43255	0.04626	0.04607	0.01083	0.00992	0.00631	0.01909			14.37	0.0001806	7.38e-05
		18.76	0.02432	0.42991	0.41975	0.02995	0.03193	0.00908	0.00786	0.0061	0.01542			14.38	0.0001844	7.32e-05
		18.78	0.0275	0.25228	0.38609	0.0171	0.01805	0.01104	0.00757	0.00617	0.01273			14.39	0.0001883	7.27e-05
		18.8	0.03012	0.13508	0.32128	0.01387	0.01597	0.01259	0.0061	0.00638	0.01796			14.4	0.0001924	7.22e-05
		18.82	0.02787	0.07258	0.2153	0.01217	0.0123	0.00928	0.00911	0.00762	0.01697			14.41	0.0001967	7.16e-05
		18.84	0.02619	0.0535	0.15744	0.01631	0.01205	0.0099	0.00794	0.00624	0.01768			14.42	0.0002011	7.11e-05
		18.86	0.02918	0.04596	0.09569	0.01512	0.01083	0.01011	0.0086	0.00631	0.01245			14.43	0.0002058	7.06e-05
		18.88	0.02132	0.04109	0.07232	0.0205	0.01083	0.0097	0.00764	0.00485	0.01301			14.44	0.0002106	7.02e-05
		18.9	0.02731	0.03696	0.0701	0.02033	0.01058	0.01032	0.00764	0.0061	0.01782			14.45	0.0002156	6.97e-05
		18.92	0.02656	0.0355	0.05424	0.01885	0.01279	0.01032	0.00728	0.00561	0.01627			14.46	0.0002208	6.92e-05
		18.94	0.02563	0.02541	0.05007	0.01517	0.01266	0.01124	0.01036	0.00589	0.01627			14.47	0.0002263	6.87e-05
		18.96	0.02619	0.02578	0.04673	0.01517	0.00912	0.01155	0.00845	0.00485	0.01683			14.48	0.000232	6.83e-05
		18.98	0.02581	0.02432	0.04423	0.01172	0.00844	0.01042	0.00845	0.00645	0.01485			14.49	0.000238	6.79e-05
		19	0.02282	0.02261	0.04896	0.01076	0.00728	0.00908	0.00728	0.00499	0.01909			14.5	0.0002442	6.74e-05
		19.02	0.02432	0.02176	0.04506	0.01002	0.00642	0.00815	0.00676	0.00603	0.01386			14.51	0.0002507	6.7e-05
		19.04	0.0303	0.02055	0.04172	0.00906	0.00869	0.01073	0.00838	0.00499	0.0157			14.52	0.0002576	6.66e-05
		19.06	0.02862	0.02347	0.03505	0.00753	0.0063	0.01001	0.0086	0.00582	0.01301			14.53	0.0002647	6.62e-05
		19.08	0.02376	0.02371	0.04061	0.006	0.00801	0.01063	0.00742	0.00624	0.01542			14.54	0.0002722	6.58e-05
		19.1	0.02768	0.02286	0.03421	0.00611	0.00508	0.01217	0.00808	0.00658	0.01528			14.55	0.0002801	6.54e-05
		19.12	0.02731	0.02201	0.03477	0.00566	0.00593	0.00887	0.00867	0.00714	0.01542			14.56	0.0002884	6.5e-05
		19.14	0.02862	0.02213	0.03922	0.00702	0.00587	0.01021	0.00816	0.00568	0.01556			14.57	0.0002971	6.46e-05
		19.16	0.02619	0.02055	0.04033	0.00651	0.00655	0.0132	0.00713	0.00464	0.0157			14.58	0.0003063	6.42e-05
		19.18	0.02469	0.02006	0.02893	0.00798	0.00734	0.01063	0.00926	0.00471	0.01485			14.59	0.0003159	6.39e-05
		19.2	0.02563	0.01641	0.03866	0.00651	0.00691	0.01073	0.00867	0.00693	0.0181			14.6	0.0003261	6.35e-05
		19.22	0.02806	0.01872	0.03616	0.00668	0.00593	0.01021	0.01014	0.00915	0.01414			14.61	0.0003369	6.32e-05
		19.24	0.02357	0.0169	0.03839	0.00611	0.00489	0.00949	0.0086	0.00645	0.01895			14.62	0.0003483	6.28e-05
		19.26	0.02581	0.01812	0.03394	0.00578	0.00697	0.01176	0.0108	0.00471	0.01556			14.63	0.0003603	6.25e-05
		19.28	0.02806	0.02067	0.03421	0.0051	0.00655	0.01011	0.00874	0.00742	0.01315			14.64	0.000373	6.21e-05
		19.3	0.02394	0.0169	0.042	0.00793	0.00606	0.01032	0.00882	0.00825	0.01825			14.65	0.0003866	6.18e-05
		19.32	0.0245	0.01739	0.03811	0.00679	0.00661	0.01176	0.00889	0.00548	0.01414			14.66	0.0004009	6.15e-05
		19.34	0.02039	0.01836	0.04006	0.00594	0.00759	0.01073	0.00919	0.00762	0.01655			14.67	0.0004162	6.12e-05
		19.36	0.02955	0.02018	0.037	0.00594	0.00728	0.01248	0.00985	0.00755	0.01344			14.68	0.0004325	6.09e-05
		19.38	0.02768	0.01799	0.03866	0.00668	0.00832	0.00887	0.00882	0.00534	0.0157			14.69	0.0004498	6.06e-05
		19.4	0.02768	0.01605	0.037	0.00617	0.00844	0.013	0.00669	0.00755	0.0157			14.7	0.0004684	6.03e-05
		19.42	0.0245	0.01568	0.03338	0.00408	0.0063	0.00897	0.00926	0.00478	0.01839			14.71	0.0004882	6e-05
		19.44	0.02787	0.01921	0.03672	0.00561	0.0071	0.01021	0.00764	0.00506	0.01655			14.72	0.0005095	5.97e-05
		19.46	0.02637	0.01751	0.02921	0.00674	0.00728	0.00825	0.00669	0.00638	0.01683			14.73	0.0005323	5.94e-05
		19.48	0.02563	0.0169	0.03866	0.00589	0.00789	0.00887	0.00742	0.00693	0.01627			14.74	0.0005569	5.91e-05
		19.5	0.02039	0.01593	0.0395	0.00623	0.00593	0.00877	0.00654	0.00762	0.01443			14.75	0.0005834	5.88e-05
		19.52	0.02712	0.01447	0.04117	0.00645	0.00551	0.01197	0.00654	0.00561	0.01641			14.76	0.0006121	5.86e-05
		19.54	0.02282	0.01909	0.03282	0.00634	0.0052	0.01104	0.00632	0.00651	0.01457			14.77	0.0006431	5.83e-05
		19.56	0.02731	0.01945	0.03366	0.00606	0.00655	0.01135	0.00897	0.00548	0.01273			14.78	0.0006768	5.8e-05
		19.58	0.02712	0.02018	0.03588	0.00515	0.00489	0.00774	0.00845	0.00714	0.01443			14.79	0.0007135	5.78e-05
		19.6	0.02226	0.02164	0.03394	0.00679	0.00465	0.00732	0.00705	0.00492	0.01301			14.8	0.0007536	5.75e-05
		19.62	0.02488	0.01945	0.03811	0.00549	0.00636	0.0099	0.0108	0.00617	0.01344			14.81	0.0007975	5.73e-05
		19.64	0.0245	0.01836	0.03227	0.00606	0.00538	0.00671	0.00698	0.00679	0.01457			14.82	0.0008457	5.7e-05
		19.66	0.02394	0.01763	0.03255	0.00611	0.00538	0.01166	0.00845	0.00638	0.01754			14.83	0.0008988	5.68e-05
		19.68	0.01927	0.01653	0.042	0.00504	0.00636	0.01197	0.00955	0.00541	0.01825			14.84	0.0009577	5.66e-05
		19.7	0.02937	0.01483	0.02976	0.0051	0.00324	0.0099	0.00852	0.0061	0.01641			14.85	0.00102	5.63e-05
		19.72	0.02357	0.01897	0.04228	0.00634	0.00465	0.00794	0.00779	0.00686	0.0157			14.86	0.0011	5.61e-05
		19.74	0.02263	0.01568	0.03477	0.00645	0.00465	0.00743	0.00595	0.00561	0.01372			14.87	0.00118	5.59e-05
		19.76	0.02637	0.01556	0.03727	0.00578	0.00624	0.01279	0.00705	0.00818	0.01471			14.88	0.00127	5.57e-05
		19.78	0.02245	0.01702	0.03561	0.00504	0.00679	0.01496	0.00654	0.00679	0.01513			14.89	0.00138	5.55e-05
		19.8	0.02525	0.01593	0.03755	0.0073	0.00795	0.01341	0.00852	0.00721	0.01528			14.9	0.0015	5.52e-05
		19.82	0.02488	0.01897	0.0395	0.00566	0.006	0.0162	0.00882	0.00707	0.01612			14.91	0.00163	5.5e-05
		19.84	0.02357	0.0197	0.03922	0.00544	0.00581	0.01455	0.01132	0.00693	0.01768			14.92	0.00179	5.48e-05
		19.86	0.0217	0.01763	0.02809	0.00736	0.00612	0.0163	0.00919	0.00721	0.01245			14.93	0.00198	5.46e-05
		19.88	0.02132	0.01435	0.03894	0.00493	0.006	0.0164	0.01213	0.00776	0.0198			14.94	0.0022	5.44e-05
		19.9	0.02469	0.01301	0.03032	0.0064	0.006	0.01547	0.01183	0.00811	0.01853			14.95	0.00247	5.42e-05
		19.92	0.02319	0.01422	0.03032	0.00493	0.00679	0.01599	0.01529	0.00596	0.01471			14.96	0.00279	5.4e-05
		19.94	0.026	0.01605	0.03978	0.00611	0.00759	0.01991	0.01499	0.0088	0.01457			14.97	0.00319	5.39e-05
		19.96	0.02544	0.01581	0.037	0.00787	0.00716	0.02383	0.01683	0.01116	0.0181			14.98	0.00369	5.37e-05
		19.98	0.02207	0.01994	0.02921	0.00719	0.00881	0.03507	0.02183	0.00936	0.02433			14.99	0.00433	5.35e-05
		20	0.02151	0.01556	0.03282	0.00668	0.006	0.06066	0.02623	0.01455	0.02192			15	0.00517	5.33e-05
		20.02	0.02357	0.0169	0.03533	0.00606	0.00752	0.10842	0.03954	0.01448	0.02758			15.01	0.00632	5.31e-05
		20.04	0.02413	0.01751	0.03894	0.00759	0.01064	0.17083	0.06254	0.01795	0.02673			15.02	0.00795	5.3e-05
		20.06	0.02001	0.01787	0.02949	0.00866	0.01627	0.20745	0.11949	0.02148	0.04413			15.03	0.01041	5.28e-05
		20.08	0.02301	0.01483	0.03004	0.00996	0.02141	0.22344	0.17357	0.03313	0.05446			15.04	0.01484	5.26e-05
		20.1	0.02301	0.01629	0.03338	0.01438	0.02722	0.19136	0.23031	0.0481	0.08741			15.05	0.02544	5.25e-05
		20.12	0.02076	0.01593	0.03394	0.02089	0.0501	0.16082	0.22274	0.07436	0.12504			15.06	0.0537	5.23e-05
		20.14	0.01927	0.0152	0.0331	0.03063	0.0591	0.12317	0.18974	0.11505	0.15884			15.07	0.11405	5.21e-05
		20.16	0.02076	0.01629	0.03561	0.03516	0.0698	0.08562	0.15381	0.16806	0.19024			15.08	0.19459	5.2e-05
		20.18	0.02488	0.01532	0.04256	0.03233	0.06222	0.0589	0.10244	0.21083	0.21075			15.09	0.21836	5.18e-05
		20.2	0.02189	0.01726	0.03143	0.03493	0.05855	0.03683	0.06011	0.20389	0.18967			15.1	0.15068	5.17e-05
		20.22	0.01964	0.01325	0.03255	0.02842	0.04698	0.02445	0.0399	0.17195	0.17567			15.11	0.07756	5.15e-05
		20.24	0.02226	0.01435	0.03338	0.02021	0.03408	0.01877	0.02594	0.12752	0.14752			15.12	0.03743	5.14e-05
		20.26	0.02469	0.01605	0.04339	0.01517	0.02606	0.0162	0.01889	0.08531	0.11273			15.13	0.0222	5.12e-05
		20.28	0.02338	0.01386	0.03255	0.01059	0.01505	0.01754	0.01426	0.0526	0.086			15.14	0.01742	5.11e-05
		20.3	0.02189	0.01568	0.0306	0.00662	0.01297	0.01578	0.01698	0.03056	0.07072			15.15	0.0163	5.1e-05
		20.32	0.02525	0.01581	0.02754	0.00719	0.00942	0.0131	0.0119	0.02239	0.0587			15.16	0.0171	5.08e-05
		20.34	0.02525	0.01678	0.03449	0.00838	0.0082	0.01444	0.01301	0.0183	0.04074			15.17	0.01982	5.07e-05
		20.36	0.02039	0.01544	0.03199	0.00702	0.0085	0.0195	0.01404	0.01497	0.03819			15.18	0.02582	5.06e-05
		20.38	0.02263	0.01264	0.03366	0.0077	0.00875	0.01898	0.01521	0.0131	0.02603			15.19	0.04096	5.04e-05
		20.4	0.0217	0.0169	0.02503	0.00702	0.00814	0.01888	0.01352	0.01303	0.02461			15.2	0.08317	5.03e-05
		20.42	0.0245	0.0141	0.03394	0.00544	0.00881	0.01382	0.01889	0.01338	0.02461			15.21	0.18044	5.02e-05
		20.44	0.02039	0.01739	0.03616	0.00561	0.00881	0.01475	0.01602	0.00977	0.02023			15.22	0.32762	5e-05
		20.46	0.02132	0.01678	0.03755	0.00855	0.00924	0.01547	0.01661	0.01123	0.02235			15.23	0.40724	4.99e-05
		20.48	0.02469	0.01289	0.03227	0.00781	0.00844	0.01651	0.01492	0.01185	0.02263			15.24	0.30537	4.98e-05
		20.5	0.02189	0.01617	0.03171	0.00821	0.00875	0.01186	0.00926	0.01331	0.02489			15.25	0.16101	4.97e-05
		20.52	0.02394	0.0169	0.03421	0.0103	0.00771	0.01527	0.00948	0.01414	0.02291			15.26	0.0725	4.96e-05
		20.54	0.02095	0.01228	0.03783	0.00764	0.01003	0.0162	0.01029	0.01047	0.01966			15.27	0.03539	4.95e-05
		20.56	0.02095	0.01532	0.03394	0.00781	0.00771	0.01506	0.00772	0.01137	0.02136			15.28	0.0216	4.93e-05
		20.58	0.02114	0.01617	0.0395	0.00838	0.01028	0.02032	0.0086	0.00866	0.02164			15.29	0.01531	4.92e-05
		20.6	0.02319	0.01471	0.03338	0.0094	0.01138	0.03435	0.01007	0.00762	0.02008			15.3	0.01159	4.91e-05
		20.62	0.02413	0.01495	0.03282	0.01138	0.01395	0.03776	0.01168	0.00742	0.01839			15.31	0.0091	4.9e-05
		20.64	0.02319	0.01459	0.0395	0.01183	0.01603	0.04456	0.01433	0.00728	0.01499			15.32	0.00734	4.89e-05
		20.66	0.02881	0.01483	0.03449	0.01868	0.02172	0.04539	0.01925	0.00527	0.01174			15.33	0.00605	4.88e-05
		20.68	0.02675	0.01447	0.03449	0.02548	0.0301	0.03734	0.02058	0.00714	0.01528			15.34	0.00507	4.87e-05
		20.7	0.02563	0.01508	0.03533	0.03912	0.04203	0.03456	0.02109	0.00457	0.01485			15.35	0.00432	4.86e-05
		20.72	0.02189	0.01982	0.03282	0.05735	0.05035	0.02672	0.01852	0.00693	0.01669			15.36	0.00373	4.85e-05
		20.74	0.026	0.02164	0.03421	0.065	0.05518	0.01857	0.01536	0.00658	0.01499			15.37	0.00325	4.84e-05
		20.76	0.026	0.02249	0.03672	0.06002	0.05745	0.01455	0.0111	0.00915	0.01372			15.38	0.00286	4.83e-05
		20.78	0.02937	0.0203	0.04924	0.05237	0.04968	0.01176	0.01088	0.00506	0.014			15.39	0.00254	4.82e-05
		20.8	0.03442	0.02055	0.05647	0.04377	0.03811	0.0131	0.0086	0.00617	0.01443			15.4	0.00227	4.81e-05
		20.82	0.04695	0.0186	0.07816	0.02984	0.02863	0.01176	0.00904	0.00561	0.01315			15.41	0.00204	4.81e-05
		20.84	0.0621	0.02116	0.0943	0.02123	0.01976	0.00897	0.00897	0.00298	0.01612			15.42	0.00185	4.8e-05
		20.86	0.06322	0.02201	0.10765	0.01602	0.01383	0.01351	0.00757	0.00596	0.01584			15.43	0.00168	4.79e-05
		20.88	0.06491	0.02201	0.10848	0.01217	0.01279	0.01279	0.0097	0.00499	0.01386			15.44	0.00154	4.78e-05
		20.9	0.06304	0.02456	0.08595	0.01002	0.00954	0.01712	0.00434	0.00645	0.01103			15.45	0.00141	4.77e-05
		20.92	0.05948	0.02784	0.08011	0.01381	0.01095	0.01341	0.0097	0.00755	0.01301			15.46	0.0013	4.76e-05
		20.94	0.05032	0.04535	0.06592	0.01727	0.01364	0.01186	0.00617	0.00499	0.01372			15.47	0.0012	4.75e-05
		20.96	0.05163	0.07818	0.05563	0.02231	0.01658	0.01124	0.00507	0.00353	0.014			15.48	0.00111	4.75e-05
		20.98	0.04695	0.11574	0.04979	0.0321	0.02178	0.01186	0.00794	0.00277	0.01231			15.49	0.00104	4.74e-05
		21	0.04171	0.15647	0.04868	0.03635	0.02447	0.00897	0.00897	0.00548	0.01315			15.5	0.0009664	4.73e-05
		21.02	0.03872	0.17653	0.06759	0.0359	0.02857	0.00825	0.00661	0.00548	0.01443			15.51	0.0009039	4.72e-05
		21.04	0.03049	0.17374	0.12573	0.03431	0.023	0.0132	0.00757	0.00499	0.01287			15.52	0.0008475	4.72e-05
		21.06	0.02881	0.15356	0.16495	0.02378	0.02049	0.00897	0.0097	0.00471	0.01117			15.53	0.0007964	4.71e-05
		21.08	0.02563	0.11489	0.22587	0.02016	0.01731	0.01093	0.00522	0.00534	0.01443			15.54	0.0007499	4.7e-05
		21.1	0.0245	0.07891	0.242	0.01472	0.0134	0.01124	0.00808	0.00541	0.01344			15.55	0.0007076	4.7e-05
		21.12	0.02637	0.05714	0.21641	0.0098	0.01162	0.01083	0.00779	0.00541	0.014			15.56	0.0006688	4.69e-05
		21.14	0.01945	0.04231	0.18248	0.009	0.00948	0.01011	0.00661	0.00437	0.01075			15.57	0.0006334	4.68e-05
		21.16	0.01646	0.03027	0.15549	0.00872	0.00844	0.013	0.00764	0.00568	0.00919			15.58	0.0006007	4.68e-05
		21.18	0.02376	0.02675	0.11349	0.00566	0.00728	0.01073	0.00632	0.00575	0.01188			15.59	0.0005707	4.67e-05
		21.2	0.0217	0.02286	0.08623	0.00702	0.00691	0.01331	0.00698	0.00548	0.01301			15.6	0.000543	4.66e-05
		21.22	0.02245	0.02225	0.05675	0.00487	0.00612	0.01743	0.00698	0.00582	0.01245			15.61	0.0005173	4.66e-05
		21.24	0.02637	0.01921	0.04506	0.00725	0.00863	0.01826	0.00772	0.00499	0.00962			15.62	0.0004935	4.65e-05
		21.26	0.02394	0.01666	0.03922	0.00861	0.01064	0.01919	0.00897	0.00444	0.01301			15.63	0.0004715	4.65e-05
		21.28	0.02319	0.01374	0.03839	0.01019	0.01095	0.01785	0.00779	0.00444	0.01188			15.64	0.0004509	4.64e-05
		21.3	0.02151	0.01921	0.02949	0.00985	0.01095	0.02228	0.00698	0.00409	0.01202			15.65	0.0004318	4.63e-05
		21.32	0.02058	0.02067	0.03449	0.00861	0.0137	0.02352	0.0083	0.00457	0.01202			15.66	0.0004139	4.63e-05
		21.34	0.01983	0.02116	0.03505	0.01166	0.01627	0.03043	0.00941	0.00513	0.01089			15.67	0.0003972	4.62e-05
		21.36	0.02189	0.01884	0.03644	0.01161	0.01958	0.04642	0.00948	0.00617	0.01287			15.68	0.0003815	4.62e-05
		21.38	0.02282	0.01568	0.03533	0.012	0.02062	0.06994	0.01021	0.00534	0.01117			15.69	0.0003668	4.61e-05
		21.4	0.02263	0.02419	0.03644	0.0141	0.02423	0.13256	0.01323	0.00762	0.01301			15.7	0.0003531	4.61e-05
		21.42	0.0245	0.02432	0.03839	0.0184	0.03047	0.21044	0.01742	0.00686	0.01216			15.71	0.0003401	4.6e-05
		21.44	0.0202	0.02663	0.02754	0.02401	0.0479	0.27883	0.02888	0.00631	0.01033			15.72	0.0003279	4.6e-05
		21.46	0.02432	0.03027	0.03922	0.03346	0.07127	0.30472	0.04101	0.00624	0.01471			15.73	0.0003164	4.59e-05
		21.48	0.01927	0.03246	0.02754	0.05707	0.11299	0.30679	0.0496	0.00499	0.01358			15.74	0.0003056	4.59e-05
		21.5	0.01908	0.03064	0.04339	0.09082	0.17564	0.27419	0.05232	0.00582	0.01627			15.75	0.0002954	4.58e-05
		21.52	0.02039	0.03453	0.042	0.14149	0.24893	0.22633	0.05137	0.01033	0.01584			15.76	0.0002857	4.58e-05
		21.54	0.0217	0.04061	0.03783	0.18163	0.29542	0.17186	0.04549	0.0104	0.01641			15.77	0.0002765	4.57e-05
		21.56	0.01684	0.04073	0.04395	0.20785	0.31292	0.13627	0.03351	0.01053	0.01768			15.78	0.0002679	4.57e-05
		21.58	0.01814	0.05216	0.04534	0.2027	0.30313	0.11512	0.0241	0.00832	0.01697			15.79	0.0002596	4.57e-05
		21.6	0.01553	0.07185	0.05202	0.18288	0.27046	0.11832	0.02352	0.00714	0.01301			15.8	0.0002518	4.56e-05
		21.62	0.01871	0.09751	0.06147	0.15179	0.22672	0.11079	0.02205	0.00714	0.01598			15.81	0.0002444	4.56e-05
		21.64	0.02001	0.16888	0.04757	0.13305	0.18928	0.09418	0.02241	0.00721	0.01612			15.82	0.0002374	4.55e-05
		21.66	0.01945	0.30103	0.05814	0.1343	0.16469	0.09408	0.0241	0.00672	0.01839			15.83	0.0002307	4.55e-05
		21.68	0.02189	0.48559	0.06815	0.14885	0.16004	0.07056	0.02359	0.0097	0.01443			15.84	0.0002243	4.55e-05
		21.7	0.02189	0.6428	0.09291	0.16063	0.16603	0.05457	0.01881	0.00631	0.01315			15.85	0.0002182	4.54e-05
		21.72	0.02114	0.84596	0.15104	0.15298	0.16444	0.04281	0.0158	0.00929	0.01372			15.86	0.0002124	4.54e-05
		21.74	0.01758	0.87307	0.29903	0.13758	0.14799	0.03363	0.01573	0.00721	0.01146			15.87	0.0002069	4.54e-05
		21.76	0.01964	0.71611	0.48762	0.11363	0.12584	0.02414	0.01374	0.00908	0.01429			15.88	0.0002016	4.53e-05
		21.78	0.02114	0.5741	0.55549	0.08108	0.10278	0.02156	0.00882	0.00748	0.01202			15.89	0.0001965	4.53e-05
		21.8	0.01403	0.40401	0.5541	0.05328	0.07194	0.01981	0.01146	0.00638	0.0099			15.9	0.0001917	4.53e-05
		21.82	0.01478	0.23927	0.56439	0.03776	0.05127	0.02094	0.01176	0.00887	0.01301			15.91	0.0001871	4.52e-05
		21.84	0.02076	0.12802	0.51293	0.0231	0.0312	0.01558	0.01462	0.00839	0.01273			15.92	0.0001827	4.52e-05
		21.86	0.01927	0.07708	0.36996	0.0167	0.02325	0.01547	0.01213	0.00589	0.01429			15.93	0.0001785	4.52e-05
		21.88	0.02114	0.06334	0.26175	0.01432	0.02007	0.01289	0.01146	0.00804	0.01301			15.94	0.0001744	4.52e-05
		21.9	0.01871	0.04936	0.18999	0.01223	0.01578	0.01506	0.01044	0.00936	0.01853			15.95	0.0001705	4.51e-05
		21.92	0.01852	0.03976	0.12211	0.01138	0.01383	0.01661	0.00823	0.01019	0.01952			15.96	0.0001668	4.51e-05
		21.94	0.01945	0.03793	0.09263	0.01206	0.01089	0.01217	0.0086	0.0104	0.01754			15.97	0.0001632	4.51e-05
		21.96	0.02114	0.03611	0.06565	0.0111	0.01138	0.01774	0.00963	0.01081	0.01641			15.98	0.0001598	4.51e-05
		21.98	0.01889	0.03125	0.05841	0.00866	0.01132	0.01712	0.00963	0.01137	0.01867			15.99	0.0001565	4.5e-05
		22	0.01796	0.0366	0.05953	0.00929	0.01425	0.01888	0.00874	0.00908	0.01711			16	0.0001534	4.5e-05
		22.02	0.02151	0.04267	0.04645	0.00985	0.01291	0.01754	0.01154	0.00776	0.01584			16.01	0.0001503	4.5e-05
		22.04	0.0202	0.06371	0.05118	0.01614	0.01597	0.01743	0.01066	0.00755	0.01598			16.02	0.0001474	4.5e-05
		22.06	0.01833	0.09374	0.05619	0.02825	0.01982	0.01826	0.01286	0.00603	0.01443			16.03	0.0001446	4.5e-05
		22.08	0.01945	0.15927	0.05508	0.03442	0.0323	0.01929	0.00904	0.007	0.01075			16.04	0.0001419	4.49e-05
		22.1	0.02001	0.2135	0.05535	0.04241	0.03793	0.01991	0.01132	0.00534	0.01669			16.05	0.0001393	4.49e-05
		22.12	0.01927	0.28012	0.06954	0.04405	0.03934	0.02187	0.01521	0.00658	0.01711			16.06	0.0001368	4.49e-05
		22.14	0.0217	0.33884	0.10403	0.04258	0.03873	0.01867	0.01271	0.00852	0.01344			16.07	0.0001344	4.49e-05
		22.16	0.0202	0.31246	0.121	0.0338	0.03328	0.02445	0.01683	0.00804	0.01895			16.08	0.0001321	4.49e-05
		22.18	0.02189	0.24997	0.19527	0.02525	0.02502	0.02847	0.01514	0.00936	0.01584			16.09	0.0001298	4.49e-05
		22.2	0.01871	0.1938	0.25508	0.02033	0.02135	0.0359	0.01984	0.00956	0.01895			16.1	0.0001277	4.48e-05
		22.22	0.01908	0.13362	0.26092	0.01466	0.01701	0.0459	0.02506	0.0115	0.0215			16.11	0.0001256	4.48e-05
		22.24	0.01609	0.07562	0.23783	0.01059	0.01199	0.05498	0.03902	0.01185	0.02306			16.12	0.0001236	4.48e-05
		22.26	0.01777	0.04207	0.20974	0.00821	0.01321	0.06437	0.04056	0.02031	0.02532			16.13	0.0001217	4.48e-05
		22.28	0.01646	0.03137	0.14353	0.00883	0.01248	0.06581	0.05394	0.02245	0.0331			16.14	0.0001198	4.48e-05
		22.3	0.01927	0.02772	0.10932	0.00827	0.01389	0.08459	0.06335	0.02821	0.03876			16.15	0.000118	4.48e-05
		22.32	0.01702	0.02164	0.08289	0.01087	0.01731	0.11399	0.07136	0.03112	0.05629			16.16	0.0001163	4.48e-05
		22.34	0.01777	0.02261	0.04395	0.01144	0.02031	0.17805	0.08422	0.03999	0.06153			16.17	0.0001146	4.48e-05
		22.36	0.02001	0.01897	0.03449	0.01319	0.02264	0.33175	0.11427	0.05475	0.07256			16.18	0.000113	4.48e-05
		22.38	0.02207	0.02055	0.03783	0.01461	0.02875	0.51351	0.19533	0.06702	0.08642			16.19	0.0001114	4.48e-05
		22.4	0.02001	0.0197	0.03561	0.01846	0.03444	0.62812	0.34546	0.08081	0.11471			16.2	0.0001099	4.47e-05
		22.42	0.0159	0.01812	0.03421	0.02163	0.0509	0.60935	0.52513	0.10313	0.15417			16.21	0.0001085	4.47e-05
		22.44	0.0144	0.01593	0.03922	0.03352	0.07647	0.57469	0.66057	0.14755	0.2546			16.22	0.0001071	4.47e-05
		22.46	0.01627	0.01605	0.03588	0.0513	0.12034	0.48246	0.65101	0.22711	0.36818			16.23	0.0001057	4.47e-05
		22.48	0.01684	0.01775	0.02865	0.07174	0.15888	0.36394	0.53483	0.34354	0.50537			16.24	0.0001044	4.47e-05
		22.5	0.01721	0.0152	0.0331	0.08991	0.17362	0.2387	0.45194	0.51833	0.58784			16.25	0.0001032	4.47e-05
		22.52	0.02076	0.01666	0.03505	0.09235	0.17185	0.14989	0.31673	0.63379	0.60608			16.26	0.000102	4.47e-05
		22.54	0.02039	0.01617	0.03421	0.08368	0.16157	0.09604	0.18188	0.61363	0.586			16.27	0.0001008	4.47e-05
		22.56	0.01665	0.01617	0.02865	0.06794	0.12266	0.06241	0.10817	0.49144	0.51924			16.28	9.97e-05	4.47e-05
		22.58	0.01684	0.01106	0.03004	0.0466	0.08895	0.04364	0.06717	0.3958	0.44003			16.29	9.86e-05	4.47e-05
		22.6	0.01291	0.0135	0.02976	0.03091	0.06081	0.03012	0.04821	0.28297	0.33281			16.3	9.75e-05	4.47e-05
		22.62	0.01721	0.01191	0.03115	0.02287	0.03848	0.02496	0.03498	0.16612	0.25474			16.31	9.65e-05	4.47e-05
		22.64	0.01908	0.01641	0.0331	0.01183	0.02361	0.02527	0.02763	0.09522	0.1867			16.32	9.56e-05	4.47e-05
		22.66	0.0174	0.0124	0.02337	0.00917	0.01682	0.01712	0.02418	0.05676	0.13904			16.33	9.47e-05	4.47e-05
		22.68	0.01814	0.01289	0.02086	0.0103	0.01199	0.01754	0.02197	0.04318	0.10325			16.34	9.38e-05	4.47e-05
		22.7	0.01534	0.01508	0.02893	0.00742	0.00967	0.01496	0.01734	0.03486	0.06888			16.35	9.29e-05	4.47e-05
		22.72	0.01964	0.01714	0.02698	0.00719	0.00875	0.01527	0.01514	0.02467	0.05177			16.36	9.21e-05	4.48e-05
		22.74	0.01665	0.02176	0.02587	0.00725	0.00808	0.01186	0.01352	0.02114	0.04215			16.37	9.13e-05	4.48e-05
		22.76	0.01665	0.01568	0.02392	0.00594	0.00759	0.01217	0.01051	0.01705	0.03395			16.38	9.06e-05	4.48e-05
		22.78	0.01646	0.01702	0.0306	0.00628	0.00924	0.01506	0.00999	0.01594	0.02461			16.39	8.99e-05	4.48e-05
		22.8	0.01684	0.01763	0.02587	0.00583	0.00728	0.01413	0.0111	0.01407	0.02518			16.4	8.92e-05	4.48e-05
		22.82	0.01665	0.01374	0.0267	0.00487	0.00728	0.01362	0.01168	0.01261	0.02334			16.41	8.85e-05	4.48e-05
		22.84	0.01684	0.01374	0.03143	0.00379	0.00508	0.01413	0.01021	0.01393	0.01754			16.42	8.79e-05	4.48e-05
		22.86	0.01646	0.01179	0.03255	0.00589	0.00618	0.013	0.01051	0.01144	0.01542			16.43	8.74e-05	4.48e-05
		22.88	0.01646	0.01325	0.03199	0.00532	0.00648	0.01145	0.01102	0.00929	0.0157			16.44	8.68e-05	4.48e-05
		22.9	0.01571	0.0124	0.03421	0.00453	0.00496	0.01228	0.01021	0.00929	0.01966			16.45	8.63e-05	4.48e-05
		22.92	0.01796	0.01264	0.0242	0.00617	0.00514	0.00774	0.00742	0.00769	0.01909			16.46	8.58e-05	4.49e-05
		22.94	0.01684	0.0152	0.02865	0.00566	0.0052	0.00959	0.00985	0.00762	0.01641			16.47	8.54e-05	4.49e-05
		22.96	0.01553	0.01337	0.02643	0.00623	0.00557	0.00784	0.00801	0.00658	0.01188			16.48	8.5e-05	4.49e-05
		22.98	0.01627	0.01398	0.03227	0.00527	0.00324	0.00784	0.00845	0.00839	0.01726			16.49	8.46e-05	4.49e-05
		23	0.01796	0.01435	0.02643	0.00368	0.0052	0.00887	0.00874	0.00832	0.01598			16.5	8.43e-05	4.49e-05
		23.02	0.01908	0.01605	0.02503	0.00464	0.00581	0.01052	0.0075	0.00804	0.01485			16.51	8.4e-05	4.49e-05
		23.04	0.01871	0.01325	0.03421	0.00527	0.00502	0.0098	0.00963	0.00769	0.01584			16.52	8.38e-05	4.49e-05
		23.06	0.01889	0.01289	0.0306	0.00391	0.00526	0.01042	0.00551	0.00776	0.01443			16.53	8.36e-05	4.5e-05
		23.08	0.01665	0.01046	0.02587	0.00425	0.00447	0.00877	0.0061	0.00645	0.01669			16.54	8.34e-05	4.5e-05
		23.1	0.01814	0.01422	0.02865	0.00391	0.00575	0.00887	0.00448	0.00721	0.01372			16.55	8.33e-05	4.5e-05
		23.12	0.01927	0.00912	0.02782	0.00504	0.00361	0.00825	0.00581	0.00624	0.01287			16.56	8.32e-05	4.5e-05
		23.14	0.01833	0.01325	0.02253	0.00436	0.00434	0.00712	0.00588	0.00832	0.01132			16.57	8.32e-05	4.5e-05
		23.16	0.01758	0.01362	0.02615	0.00408	0.00581	0.00805	0.00963	0.00651	0.01641			16.58	8.32e-05	4.51e-05
		23.18	0.01852	0.01337	0.02782	0.0043	0.00496	0.00805	0.00617	0.00638	0.01429			16.59	8.33e-05	4.51e-05
		23.2	0.01796	0.01471	0.03004	0.00425	0.00502	0.00846	0.00581	0.00658	0.00976			16.6	8.34e-05	4.51e-05
		23.22	0.01553	0.00973	0.02364	0.00391	0.00373	0.00691	0.00514	0.00506	0.01471			16.61	8.36e-05	4.51e-05
		23.24	0.02001	0.01155	0.02643	0.00487	0.00324	0.00722	0.00676	0.00735	0.01033			16.62	8.39e-05	4.52e-05
		23.26	0.01702	0.01337	0.02281	0.00481	0.00575	0.00887	0.00573	0.00582	0.01358			16.63	8.42e-05	4.52e-05
		23.28	0.01571	0.0124	0.02809	0.00527	0.00373	0.00815	0.00698	0.00492	0.01259			16.64	8.47e-05	4.52e-05
		23.3	0.01684	0.01447	0.02531	0.00476	0.00551	0.00578	0.00683	0.00624	0.01344			16.65	8.52e-05	4.52e-05
		23.32	0.01496	0.00863	0.0267	0.00453	0.00257	0.00505	0.00544	0.00444	0.01259			16.66	8.58e-05	4.53e-05
		23.34	0.01272	0.01106	0.02615	0.00447	0.00324	0.00732	0.00536	0.00554	0.0133			16.67	8.65e-05	4.53e-05
		23.36	0.01534	0.01082	0.03199	0.00453	0.00575	0.00609	0.00536	0.00499	0.01004			16.68	8.73e-05	4.56e-05
		23.38	0.0144	0.01337	0.02921	0.0047	0.00624	0.00609	0.00779	0.00409	0.01117			16.69	8.83e-05	4.56e-05
		23.4	0.01328	0.01459	0.02782	0.00606	0.00489	0.00732	0.00676	0.00437	0.0099			16.7	8.94e-05	4.56e-05
		23.42	0.01515	0.0141	0.03032	0.00736	0.00581	0.00371	0.0075	0.00679	0.01089			16.71	9.07e-05	4.57e-05
		23.44	0.01889	0.01252	0.03004	0.01025	0.0052	0.00454	0.0061	0.00548	0.01033			16.72	9.21e-05	4.57e-05
		23.46	0.01964	0.01058	0.02587	0.01342	0.00618	0.00609	0.00544	0.00575	0.01146			16.73	9.38e-05	4.57e-05
		23.48	0.0144	0.01435	0.03199	0.01291	0.00759	0.00774	0.00397	0.00513	0.01457			16.74	9.57e-05	4.58e-05
		23.5	0.01384	0.01629	0.02559	0.01415	0.00832	0.00671	0.00669	0.00464	0.01089			16.75	9.78e-05	4.58e-05
		23.52	0.01496	0.01739	0.02726	0.01206	0.00801	0.00619	0.00654	0.00381	0.01245			16.76	0.0001003	4.59e-05
		23.54	0.01609	0.02128	0.02281	0.01217	0.0082	0.0065	0.00588	0.00353	0.01245			16.77	0.0001032	4.59e-05
		23.56	0.01796	0.01945	0.03282	0.01189	0.00765	0.00753	0.00705	0.00554	0.01075			16.78	0.0001065	4.59e-05
		23.58	0.0174	0.02201	0.03394	0.01144	0.00869	0.00939	0.00757	0.00596	0.01273			16.79	0.0001103	4.6e-05
		23.6	0.0159	0.0231	0.03727	0.00968	0.006	0.01011	0.00728	0.00492	0.01315			16.8	0.0001147	4.6e-05
		23.62	0.01627	0.02967	0.0331	0.00917	0.00783	0.01135	0.00441	0.00416	0.01174			16.81	0.0001198	4.61e-05
		23.64	0.0159	0.03599	0.03922	0.0081	0.00808	0.01661	0.00639	0.00423	0.01174			16.82	0.0001258	4.61e-05
		23.66	0.01646	0.04316	0.04117	0.01183	0.01016	0.01702	0.00735	0.00388	0.00948			16.83	0.000133	4.61e-05
		23.68	0.01534	0.06079	0.04006	0.01506	0.01358	0.01908	0.00757	0.00575	0.01061			16.84	0.0001414	4.62e-05
		23.7	0.01609	0.09447	0.04367	0.02559	0.02196	0.01609	0.00588	0.00284	0.00849			16.85	0.0001516	4.62e-05
		23.72	0.01571	0.20523	0.03783	0.04943	0.03077	0.01114	0.00845	0.00471	0.00764			16.86	0.0001639	4.63e-05
		23.74	0.01609	0.35562	0.05841	0.07898	0.04435	0.0131	0.00772	0.00631	0.0133			16.87	0.0001789	4.63e-05
		23.76	0.01347	0.49264	0.07427	0.09195	0.04386	0.01083	0.00669	0.0043	0.01132			16.88	0.0001976	4.64e-05
		23.78	0.01459	0.55076	0.13129	0.08929	0.04705	0.00691	0.00529	0.00582	0.01033			16.89	0.0002212	4.64e-05
		23.8	0.01347	0.51015	0.23199	0.08391	0.04448	0.0065	0.00661	0.00492	0.01301			16.9	0.0002515	4.65e-05
		23.82	0.01309	0.44802	0.34492	0.06551	0.04166	0.00464	0.00382	0.00478	0.00835			16.91	0.0002912	4.65e-05
		23.84	0.0174	0.35514	0.51572	0.04513	0.0268	0.00547	0.00661	0.0034	0.01004			16.92	0.0003446	4.66e-05
		23.86	0.01553	0.26395	0.7057	0.03069	0.02312	0.00557	0.00456	0.00347	0.00976			16.93	0.0004185	4.66e-05
		23.88	0.01646	0.16742	0.71405	0.01682	0.01529	0.00908	0.00573	0.0043	0.01075			16.94	0.0005251	4.67e-05
		23.9	0.01403	0.09568	0.57163	0.01268	0.01132	0.00598	0.00514	0.00444	0.01174			16.95	0.0006891	4.67e-05
		23.92	0.01796	0.06638	0.45869	0.01189	0.00905	0.00598	0.00801	0.00402	0.00863			16.96	0.0009862	4.68e-05
		23.94	0.0144	0.05495	0.36996	0.0111	0.0082	0.01063	0.0047	0.00471	0.01018			16.97	0.00168	4.68e-05
		23.96	0.0174	0.04049	0.24423	0.01251	0.00679	0.00928	0.00463	0.00444	0.01047			16.98	0.00348	4.69e-05
		23.98	0.01796	0.05009	0.13964	0.01636	0.01022	0.00763	0.00544	0.00457	0.00721			16.99	0.00726	4.7e-05
		24	0.01702	0.0603	0.09068	0.01925	0.0104	0.00691	0.00441	0.00471	0.0075			17	0.01239	4.7e-05
		24.02	0.01384	0.06748	0.05563	0.02361	0.01334	0.00794	0.00595	0.0052	0.01132			17.01	0.01424	4.71e-05
		24.04	0.01646	0.08122	0.05758	0.02882	0.01401	0.01197	0.00595	0.00402	0.01216			17.02	0.01011	4.71e-05
		24.06	0.01758	0.0772	0.05118	0.03142	0.0145	0.01093	0.00573	0.00229	0.01315			17.03	0.00529	4.72e-05
		24.08	0.0116	0.06845	0.06954	0.03329	0.01468	0.01692	0.00632	0.00208	0.0133			17.04	0.00247	4.73e-05
		24.1	0.01496	0.05313	0.08428	0.03154	0.01254	0.01516	0.00735	0.00298	0.00863			17.05	0.00128	4.73e-05
		24.12	0.01216	0.04571	0.10626	0.0261	0.01499	0.01651	0.00595	0.00367	0.00877			17.06	0.0008172	4.74e-05
		24.14	0.01665	0.02894	0.11572	0.02406	0.01493	0.02073	0.00691	0.00284	0.00877			17.07	0.0005964	4.75e-05
		24.16	0.01309	0.02006	0.08929	0.02248	0.01603	0.02104	0.00757	0.00437	0.00835			17.08	0.0004631	4.75e-05
		24.18	0.01309	0.01751	0.0751	0.02044	0.01621	0.02063	0.00397	0.00381	0.01033			17.09	0.0003734	4.76e-05
		24.2	0.0159	0.01653	0.06759	0.02236	0.01744	0.0197	0.00874	0.00187	0.01047			17.1	0.0003099	4.77e-05
		24.22	0.01871	0.01471	0.05841	0.02372	0.01701	0.01681	0.00507	0.00485	0.00679			17.11	0.0002633	4.77e-05
		24.24	0.01814	0.01058	0.04506	0.0214	0.02141	0.01382	0.0072	0.00554	0.00736			17.12	0.0002283	4.78e-05
		24.26	0.01478	0.01155	0.03115	0.02095	0.02245	0.0162	0.00617	0.00367	0.00736			17.13	0.0002012	4.79e-05
		24.28	0.01366	0.01143	0.03477	0.02101	0.01945	0.01104	0.00816	0.0045	0.00905			17.14	0.0001799	4.79e-05
		24.3	0.01496	0.01422	0.02893	0.0171	0.01835	0.01186	0.00838	0.00353	0.01018			17.15	0.0001628	4.8e-05
		24.32	0.01553	0.01325	0.02754	0.01308	0.01627	0.00908	0.00669	0.00561	0.00792			17.16	0.0001489	4.81e-05
		24.34	0.01496	0.01277	0.01919	0.01172	0.01156	0.01011	0.00882	0.00534	0.01033			17.17	0.0001375	4.82e-05
		24.36	0.01178	0.01082	0.02281	0.00951	0.00869	0.00753	0.00801	0.00561	0.01117			17.18	0.0001279	4.82e-05
		24.38	0.01347	0.01204	0.02587	0.00674	0.00954	0.0064	0.00904	0.00582	0.01117			17.19	0.0001198	4.83e-05
		24.4	0.01627	0.01082	0.02809	0.00578	0.00612	0.00722	0.00558	0.00617	0.01315			17.2	0.000113	4.84e-05
		24.42	0.01814	0.00948	0.01697	0.00549	0.00526	0.0065	0.00507	0.00554	0.01471			17.21	0.0001071	4.85e-05
		24.44	0.01553	0.00997	0.02921	0.00532	0.00496	0.00774	0.00603	0.00471	0.01471			17.22	0.000102	4.86e-05
		24.46	0.01272	0.00997	0.02253	0.0043	0.0033	0.00619	0.00713	0.00651	0.01287			17.23	9.76e-05	4.87e-05
		24.48	0.01496	0.00924	0.02448	0.00555	0.00489	0.00763	0.00735	0.00624	0.01146			17.24	9.37e-05	4.87e-05
		24.5	0.01627	0.0096	0.02309	0.00176	0.00538	0.00464	0.00698	0.00478	0.00948			17.25	9.03e-05	4.88e-05
		24.52	0.01571	0.00997	0.02531	0.00436	0.00385	0.00671	0.00625	0.00534	0.01273			17.26	8.73e-05	4.89e-05
		24.54	0.01291	0.00888	0.02309	0.00464	0.00379	0.00825	0.00669	0.00326	0.01188			17.27	8.46e-05	4.9e-05
		24.56	0.01684	0.00863	0.02086	0.00464	0.00404	0.0066	0.00661	0.00596	0.01315			17.28	8.22e-05	4.91e-05
		24.58	0.0144	0.00912	0.0242	0.00521	0.00294	0.00505	0.00779	0.00513	0.0116			17.29	8e-05	4.92e-05
		24.6	0.01104	0.00888	0.02531	0.00328	0.00318	0.00516	0.00551	0.00388	0.00764			17.3	7.81e-05	4.93e-05
		24.62	0.01571	0.00729	0.02253	0.00385	0.00141	0.00516	0.00375	0.00291	0.01273			17.31	7.63e-05	4.94e-05
		24.64	0.01328	0.00875	0.02281	0.00323	0.00165	0.0066	0.0072	0.00312	0.01004			17.32	7.47e-05	4.95e-05
		24.66	0.01422	0.00875	0.02615	0.00323	0.00275	0.00444	0.00588	0.00395	0.01202			17.33	7.33e-05	4.96e-05
		24.68	0.01459	0.00997	0.01725	0.00447	0.00257	0.00619	0.00654	0.00534	0.01004			17.34	7.19e-05	4.97e-05
		24.7	0.01328	0.00729	0.02114	0.00425	0.00281	0.00629	0.00419	0.00388	0.01117			17.35	7.07e-05	4.98e-05
		24.72	0.01347	0.00936	0.01752	0.00345	0.00226	0.00505	0.00705	0.00402	0.00948			17.36	6.96e-05	4.99e-05
		24.74	0.01403	0.00754	0.01919	0.00277	0.00373	0.00805	0.00456	0.00582	0.01174			17.37	6.86e-05	5e-05
		24.76	0.01627	0.01021	0.01558	0.00323	0.00336	0.0066	0.00485	0.00499	0.01018			17.38	6.77e-05	5.01e-05
		24.78	0.0159	0.00948	0.01697	0.00323	0.00343	0.00815	0.00448	0.00534	0.01033			17.39	6.68e-05	5.02e-05
		24.8	0.01403	0.00596	0.02031	0.00328	0.00373	0.00598	0.00529	0.00388	0.01174			17.4	6.6e-05	5.03e-05
		24.82	0.01459	0.01082	0.01975	0.00289	0.00404	0.00805	0.00786	0.00561	0.01202			17.41	6.52e-05	5.04e-05
		24.84	0.01366	0.00511	0.02503	0.00402	0.00202	0.0097	0.00529	0.00561	0.00948			17.42	6.45e-05	5.06e-05
		24.86	0.01328	0.00584	0.02003	0.00459	0.00165	0.00557	0.00632	0.00631	0.01089			17.43	6.39e-05	5.07e-05
		24.88	0.01496	0.00766	0.02225	0.00436	0.00324	0.00928	0.00705	0.00534	0.01075			17.44	6.33e-05	5.08e-05
		24.9	0.01328	0.00657	0.02726	0.00436	0.00434	0.00908	0.00823	0.00568	0.01004			17.45	6.28e-05	5.09e-05
		24.92	0.01646	0.0079	0.01586	0.00289	0.00392	0.0065	0.00603	0.00499	0.01259			17.46	6.22e-05	5.11e-05
		24.94	0.01272	0.00608	0.01725	0.00289	0.00184	0.01042	0.00573	0.00672	0.00976			17.47	6.18e-05	5.12e-05
		24.96	0.01684	0.0079	0.01836	0.00249	0.00367	0.00681	0.00647	0.00679	0.01018			17.48	6.13e-05	5.13e-05
		24.98	0.01422	0.01094	0.01697	0.00323	0.00434	0.00681	0.00683	0.00416	0.00877			17.49	6.09e-05	5.15e-05
		25	0.01459	0.01021	0.02364	0.00266	0.00214	0.00774	0.005	0.00485	0.01033			17.5	6.05e-05	5.16e-05
		25.02	0.01384	0.00875	0.02142	0.0026	0.00379	0.01032	0.00691	0.00513	0.01174			17.51	6.01e-05	5.17e-05
		25.04	0.0174	0.00559	0.01725	0.00328	0.00416	0.00619	0.00639	0.00534	0.0099			17.52	5.98e-05	5.19e-05
		25.06	0.0144	0.00863	0.01919	0.0026	0.00288	0.00794	0.00757	0.00437	0.01146			17.53	5.94e-05	5.2e-05
		25.08	0.01496	0.00681	0.0217	0.00317	0.00318	0.01135	0.00919	0.0052	0.01216			17.54	5.91e-05	5.22e-05
		25.1	0.01684	0.00596	0.01892	0.00408	0.00538	0.01465	0.0086	0.00762	0.0116			17.55	5.89e-05	5.24e-05
		25.12	0.01534	0.00657	0.02559	0.0043	0.00349	0.02022	0.00963	0.00444	0.01075			17.56	5.86e-05	5.25e-05
		25.14	0.01777	0.00657	0.02142	0.00391	0.00489	0.02053	0.00786	0.00554	0.01344			17.57	5.83e-05	5.27e-05
		25.16	0.01272	0.00547	0.01752	0.00385	0.00679	0.02476	0.00992	0.0061	0.01471			17.58	5.81e-05	5.29e-05
		25.18	0.01459	0.00596	0.01725	0.00538	0.00856	0.02548	0.01396	0.00638	0.01245			17.59	5.79e-05	5.3e-05
		25.2	0.01646	0.00669	0.01836	0.0081	0.01328	0.02682	0.01161	0.00603	0.01499			17.6	5.77e-05	5.32e-05
		25.22	0.01496	0.00462	0.0217	0.009	0.01664	0.02847	0.01367	0.00721	0.01598			17.61	5.75e-05	5.34e-05
		25.24	0.01347	0.00766	0.01669	0.0103	0.01591	0.02888	0.01646	0.00811	0.01768			17.62	5.73e-05	5.36e-05
		25.26	0.01646	0.00596	0.0153	0.01036	0.01719	0.03084	0.01712	0.0106	0.01655			17.63	5.71e-05	5.38e-05
		25.28	0.01665	0.00742	0.01697	0.01064	0.01633	0.03837	0.02102	0.01227	0.02093			17.64	5.7e-05	5.26e-05
		25.3	0.01291	0.00815	0.01586	0.01008	0.01529	0.04291	0.02396	0.01428	0.02221			17.65	5.68e-05	5.29e-05
		25.32	0.01478	0.00802	0.02531	0.00872	0.01425	0.0587	0.02653	0.01358	0.02334			17.66	5.67e-05	5.31e-05
		25.34	0.01291	0.00584	0.01558	0.00883	0.01425	0.09336	0.0338	0.01552	0.0256			17.67	5.66e-05	5.33e-05
		25.36	0.01422	0.00912	0.01892	0.00838	0.01529	0.17062	0.04813	0.01954	0.02857			17.68	5.64e-05	5.36e-05
		25.38	0.01328	0.0079	0.01752	0.00996	0.01719	0.29431	0.08061	0.02315	0.03847			17.69	5.63e-05	5.38e-05
		25.4	0.01104	0.00462	0.01168	0.01161	0.02172	0.38911	0.14278	0.03029	0.04752			17.7	5.62e-05	5.41e-05
		25.42	0.01291	0.00571	0.01697	0.01472	0.02955	0.41541	0.26624	0.0404	0.07298			17.71	5.61e-05	5.44e-05
		25.44	0.01515	0.00644	0.0178	0.02146	0.04613	0.38385	0.38977	0.06113	0.1058			17.72	5.6e-05	5.47e-05
		25.46	0.01515	0.00827	0.01919	0.02837	0.06448	0.35135	0.42585	0.09675	0.18953			17.73	5.6e-05	5.5e-05
		25.48	0.01122	0.0079	0.01892	0.04377	0.08773	0.30411	0.37566	0.16266	0.27426			17.74	5.59e-05	5.53e-05
		25.5	0.01216	0.00669	0.01808	0.05917	0.10755	0.20982	0.32025	0.25906	0.35926			17.75	5.58e-05	5.43e-05
		25.52	0.01459	0.00547	0.02031	0.06358	0.11538	0.14762	0.27969	0.38014	0.40608			17.76	5.58e-05	5.47e-05
		25.54	0.01384	0.00827	0.01697	0.06415	0.11079	0.10367	0.19974	0.4062	0.40665			17.77	5.57e-05	5.51e-05
		25.56	0.01609	0.01009	0.01892	0.05056	0.09746	0.06179	0.12177	0.35477	0.38755			17.78	5.57e-05	5.55e-05
		25.58	0.01197	0.00766	0.01057	0.03992	0.07152	0.04137	0.07113	0.29787	0.34965			17.79	5.56e-05	5.6e-05
		25.6	0.01347	0.00559	0.0178	0.0321	0.05463	0.03043	0.04688	0.24853	0.28289			17.8	5.56e-05	5.64e-05
		25.62	0.01515	0.00754	0.01446	0.0188	0.03775	0.02362	0.03197	0.17971	0.22249			17.81	5.56e-05	5.7e-05
		25.64	0.01571	0.00802	0.01808	0.01359	0.02698	0.0195	0.02432	0.11546	0.15757			17.82	5.55e-05	5.75e-05
		25.66	0.0159	0.00644	0.01725	0.0094	0.01536	0.01877	0.0219	0.06106	0.12617			17.83	5.55e-05	5.81e-05
		25.68	0.01104	0.00608	0.01836	0.00555	0.0104	0.0163	0.01631	0.04054	0.09123			17.84	5.55e-05	5.88e-05
		25.7	0.01366	0.00474	0.0178	0.00555	0.00826	0.01093	0.01536	0.02703	0.06124			17.85	5.55e-05	5.95e-05
		25.72	0.01253	0.00693	0.01307	0.006	0.0085	0.01197	0.01367	0.02204	0.05007			17.86	5.55e-05	6.03e-05
		25.74	0.01141	0.00644	0.01502	0.00357	0.00789	0.01083	0.01139	0.01795	0.03975			17.87	5.55e-05	6.12e-05
		25.76	0.01328	0.00584	0.01419	0.00362	0.0052	0.01155	0.01058	0.0149	0.02928			17.88	5.55e-05	6.22e-05
		25.78	0.01048	0.00693	0.01669	0.00498	0.00459	0.01485	0.01271	0.01469	0.02051			17.89	5.55e-05	6.33e-05
		25.8	0.01309	0.00511	0.01558	0.00334	0.00392	0.01331	0.01286	0.01254	0.02518			17.9	5.55e-05	6.46e-05
		25.82	0.01403	0.00596	0.01919	0.00215	0.00514	0.01052	0.01235	0.01178	0.01881			17.91	5.55e-05	6.6e-05
		25.84	0.01066	0.00681	0.01919	0.00328	0.00532	0.01166	0.00933	0.01019	0.0157			17.92	5.55e-05	6.76e-05
		25.86	0.01141	0.00754	0.01752	0.00368	0.00398	0.01032	0.00926	0.01144	0.02065			17.93	5.56e-05	6.96e-05
		25.88	0.0116	0.00571	0.01586	0.00379	0.00477	0.00825	0.00889	0.00956	0.01754			17.94	5.56e-05	7.18e-05
		25.9	0.01403	0.00644	0.02309	0.00425	0.00483	0.00949	0.0083	0.0079	0.01499			17.95	5.56e-05	7.45e-05
		25.92	0.01104	0.00693	0.01947	0.00379	0.00318	0.01207	0.0097	0.0088	0.01768			17.96	5.57e-05	7.77e-05
		25.94	0.01216	0.00863	0.01975	0.00447	0.00557	0.01093	0.00992	0.00679	0.00962			17.97	5.57e-05	8.17e-05
		25.96	0.01366	0.00657	0.01586	0.00453	0.00349	0.01207	0.00882	0.00908	0.0157			17.98	5.58e-05	8.66e-05
		25.98	0.01571	0.00766	0.01586	0.00521	0.00428	0.00949	0.0097	0.00714	0.0116			17.99	5.58e-05	9.29e-05
		26	0.01403	0.00827	0.01947	0.00408	0.00379	0.00691	0.01007	0.00672	0.01895			18	5.59e-05	0.000101
		26.02	0.01646	0.0045	0.01892	0.00345	0.00434	0.00877	0.01168	0.00908	0.01202			18.01	5.59e-05	0.0001118
		26.04	0.01066	0.00742	0.01474	0.00396	0.00275	0.00794	0.01044	0.00707	0.01146			18.02	5.6e-05	0.0001267
		26.06	0.01048	0.00511	0.01558	0.00459	0.00563	0.00959	0.00955	0.00686	0.01216			18.03	5.6e-05	0.000148
		26.08	0.01328	0.00547	0.02058	0.00311	0.00453	0.01186	0.00897	0.00783	0.01188			18.04	5.61e-05	0.0001805
		26.1	0.01141	0.00729	0.01725	0.00311	0.00593	0.00567	0.00742	0.00679	0.01598			18.05	5.62e-05	0.0002389
		26.12	0.00991	0.00754	0.02058	0.0043	0.00349	0.00712	0.00926	0.00742	0.01287			18.06	5.62e-05	0.0003727
		26.14	0.01403	0.0045	0.02003	0.00351	0.00581	0.0097	0.00705	0.00693	0.014			18.07	5.63e-05	0.000709
		26.16	0.01235	0.00657	0.01224	0.00306	0.00367	0.00856	0.00882	0.00672	0.01315			18.08	5.64e-05	0.00141
		26.18	0.01272	0.00717	0.01864	0.00368	0.00434	0.00856	0.0075	0.00651	0.01146			18.09	5.65e-05	0.00237
		26.2	0.01141	0.00742	0.02086	0.00283	0.006	0.0098	0.00595	0.00811	0.01047			18.1	5.65e-05	0.00276
		26.22	0.01609	0.0079	0.01641	0.00345	0.00404	0.01104	0.0083	0.00742	0.01372			18.11	5.66e-05	0.00202
		26.24	0.01104	0.00705	0.01613	0.00374	0.00667	0.01135	0.00919	0.00693	0.01033			18.12	5.67e-05	0.0011
		26.26	0.01235	0.0079	0.0217	0.00544	0.00557	0.01609	0.00919	0.00707	0.01372			18.13	5.68e-05	0.0005507
		26.28	0.01066	0.00608	0.02142	0.00396	0.00526	0.01836	0.00867	0.00561	0.01301			18.14	5.69e-05	0.0003096
		26.3	0.01347	0.00717	0.01307	0.00464	0.00814	0.02455	0.00911	0.00714	0.01287			18.15	5.7e-05	0.0002141
		26.32	0.01309	0.00705	0.01975	0.00578	0.00612	0.03043	0.01095	0.00665	0.01061			18.16	5.71e-05	0.0001688
		26.34	0.01272	0.00729	0.0178	0.0047	0.0096	0.0328	0.01293	0.00825	0.01414			18.17	5.72e-05	0.0001419
		26.36	0.01366	0.00632	0.01947	0.00674	0.01156	0.03167	0.01213	0.00742	0.01259			18.18	5.73e-05	0.0001239
		26.38	0.01328	0.00851	0.02086	0.00849	0.01291	0.03053	0.01382	0.00929	0.01443			18.19	5.74e-05	0.0001112
		26.4	0.00935	0.00389	0.01669	0.01059	0.01566	0.0328	0.01146	0.00818	0.0157			18.2	5.75e-05	0.000102
		26.42	0.01104	0.0045	0.01947	0.0154	0.0241	0.03507	0.0111	0.0106	0.01584			18.21	5.76e-05	9.52e-05
		26.44	0.01029	0.00632	0.01975	0.01597	0.02502	0.03951	0.01044	0.00811	0.01726			18.22	5.78e-05	8.99e-05
		26.46	0.01309	0.00644	0.01558	0.01789	0.0271	0.03652	0.01066	0.0088	0.01075			18.23	5.79e-05	8.59e-05
		26.48	0.01272	0.00486	0.01474	0.01631	0.03096	0.03342	0.01154	0.01012	0.01358			18.24	5.8e-05	8.27e-05
		26.5	0.01104	0.00632	0.02225	0.01783	0.02759	0.02868	0.01168	0.00755	0.01188			18.25	5.81e-05	8.02e-05
		26.52	0.01347	0.00596	0.02114	0.0201	0.03053	0.0263	0.00874	0.0079	0.01245			18.26	5.83e-05	7.81e-05
		26.54	0.0116	0.00705	0.01725	0.02118	0.02796	0.02022	0.00852	0.00748	0.01231			18.27	5.84e-05	7.65e-05
		26.56	0.01253	0.00426	0.01752	0.01778	0.02643	0.01774	0.00985	0.00665	0.01598			18.28	5.85e-05	7.51e-05
		26.58	0.01253	0.00571	0.01975	0.01716	0.02459	0.01743	0.00867	0.00686	0.01004			18.29	5.87e-05	7.4e-05
		26.6	0.01178	0.00365	0.01697	0.01387	0.0216	0.01496	0.00735	0.00651	0.01315			18.3	5.88e-05	7.31e-05
		26.62	0.01048	0.00608	0.01892	0.01257	0.01591	0.01114	0.0061	0.00721	0.00934			18.31	5.9e-05	7.24e-05
		26.64	0.01422	0.00498	0.01808	0.01121	0.01352	0.01104	0.00816	0.00776	0.00891			18.32	5.91e-05	7.18e-05
		26.66	0.02001	0.00304	0.01864	0.00804	0.01138	0.01021	0.00779	0.00506	0.00891			18.33	5.92e-05	7.13e-05
		26.68	0.01104	0.00511	0.01864	0.0064	0.00826	0.00949	0.00742	0.00672	0.01004			18.34	5.94e-05	7.09e-05
		26.7	0.01403	0.00413	0.0217	0.00498	0.00575	0.00877	0.0083	0.007	0.01358			18.35	5.96e-05	7.06e-05
		26.72	0.01796	0.00498	0.02142	0.0043	0.00691	0.00928	0.00639	0.00534	0.01245			18.36	5.97e-05	7.04e-05
		26.74	0.01478	0.00413	0.02281	0.00351	0.00392	0.01063	0.00713	0.00471	0.0099			18.37	5.88e-05	7.02e-05
		26.76	0.01422	0.00596	0.01669	0.0043	0.00496	0.01289	0.00764	0.00728	0.00806			18.38	5.9e-05	7.01e-05
		26.78	0.01197	0.00693	0.01113	0.00249	0.00416	0.01259	0.00639	0.00693	0.01245			18.39	5.92e-05	7e-05
		26.8	0.01422	0.01009	0.02086	0.00368	0.00349	0.01042	0.00683	0.00672	0.01598			18.4	5.94e-05	7e-05
		26.82	0.01366	0.00766	0.01919	0.00362	0.0033	0.013	0.00676	0.00762	0.01103			18.41	5.96e-05	7e-05
		26.84	0.01553	0.00596	0.01641	0.0034	0.00483	0.00815	0.00676	0.00596	0.00849			18.42	5.97e-05	7e-05
		26.86	0.01553	0.00426	0.01808	0.00385	0.00385	0.01052	0.00713	0.00721	0.00905			18.43	5.99e-05	7.01e-05
		26.88	0.01553	0.00729	0.01419	0.00464	0.00385	0.00815	0.00874	0.00478	0.01315			18.44	6.01e-05	7.02e-05
		26.9	0.01085	0.00802	0.02225	0.00493	0.00422	0.00887	0.00786	0.00755	0.01033			18.45	6.03e-05	7.03e-05
		26.92	0.01328	0.00547	0.0153	0.00413	0.00453	0.00867	0.00691	0.00728	0.01188			18.46	6.05e-05	7.04e-05
		26.94	0.01253	0.00511	0.01947	0.00272	0.00569	0.00959	0.00713	0.00776	0.0133			18.47	6.07e-05	7.06e-05
		26.96	0.01422	0.00426	0.01641	0.00294	0.00489	0.01011	0.00838	0.00686	0.01414			18.48	6.09e-05	7.08e-05
		26.98	0.01066	0.00851	0.01752	0.003	0.00447	0.01032	0.00603	0.00755	0.0133			18.49	6.11e-05	7.1e-05
		27	0.01253	0.00511	0.01808	0.00272	0.00502	0.01021	0.00977	0.00471	0.0157			18.5	6.14e-05	7.12e-05
		27.02	0.01403	0.00717	0.01808	0.0034	0.00514	0.00815	0.01007	0.00735	0.01132			18.51	6.16e-05	7.14e-05
		27.04	0.01496	0.00559	0.01558	0.00351	0.00593	0.01331	0.01066	0.00852	0.01075			18.52	6.18e-05	7.17e-05
		27.06	0.01235	0.00778	0.01641	0.00379	0.00404	0.01114	0.01058	0.00998	0.01245			18.53	6.2e-05	7.2e-05
		27.08	0.01347	0.00474	0.01975	0.00408	0.00477	0.01032	0.01014	0.01005	0.01669			18.54	6.22e-05	7.22e-05
		27.1	0.01141	0.00705	0.02337	0.00549	0.006	0.01063	0.01036	0.00748	0.01146			18.55	6.25e-05	7.25e-05
		27.12	0.01384	0.00705	0.02142	0.00357	0.00514	0.01331	0.00852	0.00721	0.01457			18.56	6.27e-05	7.28e-05
		27.14	0.01366	0.00742	0.02003	0.00408	0.00453	0.01155	0.01249	0.00769	0.01287			18.57	6.29e-05	7.31e-05
		27.16	0.01459	0.00608	0.02114	0.00493	0.00392	0.01207	0.01044	0.00859	0.01259			18.58	6.32e-05	7.35e-05
		27.18	0.01122	0.00681	0.01836	0.00391	0.00502	0.01104	0.01154	0.00846	0.01429			18.59	6.34e-05	7.38e-05
		27.2	0.01272	0.00608	0.01613	0.00289	0.00544	0.01331	0.00867	0.00762	0.01528			18.6	6.36e-05	7.42e-05
		27.22	0.01366	0.00511	0.02031	0.00283	0.00538	0.01764	0.01021	0.01033	0.01796			18.61	6.39e-05	7.45e-05
		27.24	0.00935	0.0079	0.01697	0.00334	0.00508	0.02166	0.01382	0.00866	0.01202			18.62	6.41e-05	7.49e-05
		27.26	0.01029	0.00839	0.02225	0.00521	0.00343	0.02156	0.01499	0.01123	0.01853			18.63	6.44e-05	7.53e-05
		27.28	0.01141	0.00888	0.02142	0.00351	0.00502	0.026	0.01874	0.01137	0.01966			18.64	6.46e-05	7.57e-05
		27.3	0.01291	0.00535	0.01669	0.00255	0.00704	0.02641	0.01999	0.01282	0.02065			18.65	6.49e-05	7.61e-05
		27.32	0.00991	0.00754	0.02587	0.00544	0.00795	0.0361	0.02418	0.01164	0.02461			18.66	6.51e-05	7.65e-05
		27.34	0.01122	0.00742	0.01586	0.00504	0.00795	0.04137	0.02432	0.01407	0.02306			18.67	6.54e-05	7.69e-05
		27.36	0.01141	0.00559	0.01307	0.00623	0.00912	0.04952	0.03175	0.01899	0.02758			18.68	6.57e-05	7.74e-05
		27.38	0.0144	0.00717	0.01919	0.00736	0.00979	0.05086	0.03726	0.02114	0.03182			18.69	6.59e-05	7.78e-05
		27.4	0.0101	0.00729	0.01419	0.00736	0.01126	0.06334	0.03807	0.02183	0.03423			18.7	6.62e-05	7.83e-05
		27.42	0.01235	0.00802	0.01419	0.00838	0.01175	0.08892	0.04652	0.02571	0.03777			18.71	6.65e-05	7.88e-05
		27.44	0.01141	0.00742	0.0114	0.00849	0.0164	0.1472	0.05262	0.03167	0.04738			18.72	6.68e-05	7.93e-05
		27.46	0.01066	0.00875	0.01419	0.00951	0.01762	0.28585	0.07488	0.03694	0.05219			18.73	6.7e-05	7.98e-05
		27.48	0.01029	0.00729	0.02364	0.01053	0.01939	0.43398	0.13448	0.04519	0.05559			18.74	6.73e-05	8.03e-05
		27.5	0.00823	0.0062	0.01001	0.01523	0.02429	0.50289	0.25338	0.04983	0.07581			18.75	6.76e-05	8.08e-05
		27.52	0.00898	0.00729	0.01752	0.018	0.03671	0.49257	0.4235	0.06612	0.1116			18.76	6.79e-05	8.13e-05
		27.54	0.01122	0.0107	0.02197	0.02457	0.05971	0.4477	0.52322	0.09821	0.17992			18.77	6.82e-05	8.19e-05
		27.56	0.01478	0.00729	0.01391	0.04518	0.09042	0.41954	0.49677	0.16723	0.29844			18.78	6.85e-05	8.24e-05
		27.58	0.01141	0.00888	0.01752	0.06205	0.11966	0.34176	0.41262	0.2698	0.42801			18.79	6.88e-05	8.3e-05
		27.6	0.01029	0.00729	0.01919	0.07253	0.13098	0.24025	0.38419	0.43579	0.50566			18.8	6.91e-05	8.36e-05
		27.62	0.01197	0.00888	0.02003	0.06941	0.13055	0.16505	0.32084	0.52921	0.52857			18.81	6.94e-05	8.42e-05
		27.64	0.01104	0.00778	0.02615	0.06777	0.12131	0.11192	0.2159	0.49283	0.50495			18.82	6.97e-05	8.48e-05
		27.66	0.00917	0.00888	0.01697	0.05515	0.104	0.08139	0.12978	0.39933	0.48798			18.83	7.01e-05	8.54e-05
		27.68	0.01104	0.00912	0.02643	0.04813	0.08705	0.0522	0.08128	0.35297	0.43366			18.84	7.04e-05	8.61e-05
		27.7	0.00917	0.0096	0.02782	0.03476	0.06179	0.04229	0.05739	0.30529	0.34837			18.85	7.07e-05	8.67e-05
		27.72	0.01347	0.00498	0.02364	0.02418	0.04454	0.03342	0.04534	0.20272	0.27072			18.86	7.11e-05	8.74e-05
		27.74	0.01085	0.00511	0.02503	0.01931	0.03071	0.0294	0.0341	0.12523	0.20028			18.87	7.14e-05	8.81e-05
		27.76	0.01291	0.00973	0.01892	0.01432	0.02019	0.01981	0.02712	0.0763	0.14752			18.88	7.17e-05	8.88e-05
		27.78	0.01253	0.01094	0.02003	0.0158	0.0178	0.02259	0.02344	0.04865	0.11471			18.89	7.21e-05	8.95e-05
		27.8	0.01122	0.00912	0.0178	0.01597	0.0148	0.01764	0.01911	0.04013	0.0819			18.9	7.24e-05	9.02e-05
		27.82	0.01459	0.00936	0.01919	0.018	0.01658	0.02197	0.01808	0.03202	0.0628			18.91	7.28e-05	9.1e-05
		27.84	0.00991	0.01046	0.0128	0.01931	0.0123	0.02259	0.01653	0.02786	0.04569			18.92	7.31e-05	9.28e-05
		27.86	0.0116	0.01167	0.01892	0.02152	0.01224	0.01712	0.01404	0.02245	0.03508			18.93	7.35e-05	9.36e-05
		27.88	0.01104	0.00802	0.01975	0.01965	0.01181	0.01733	0.01683	0.01975	0.02871			18.94	7.39e-05	9.44e-05
		27.9	0.01122	0.009	0.02058	0.0167	0.0126	0.01692	0.01323	0.01837	0.02588			18.95	7.42e-05	9.52e-05
		27.92	0.00917	0.0079	0.02086	0.01512	0.01083	0.01754	0.01499	0.01663	0.02518			18.96	7.46e-05	9.61e-05
		27.94	0.0101	0.01058	0.02503	0.01206	0.01156	0.01826	0.01242	0.01469	0.02093			18.97	7.5e-05	9.7e-05
		27.96	0.01141	0.0079	0.02003	0.0124	0.00942	0.01661	0.01426	0.01442	0.02659			18.98	7.54e-05	9.79e-05
		27.98	0.01291	0.00815	0.01613	0.00985	0.00771	0.01733	0.01646	0.01573	0.02433			18.99	7.58e-05	9.88e-05
		28	0.01235	0.00936	0.01808	0.00793	0.0096	0.01816	0.01389	0.01601	0.01542			19	7.62e-05	9.97e-05
		28.02	0.01384	0.00912	0.02086	0.00793	0.00844	0.01774	0.01418	0.01365	0.01754			19.01	7.66e-05	0.0001007
		28.04	0.01515	0.00778	0.02448	0.00736	0.00752	0.02445	0.0119	0.01261	0.02079			19.02	7.7e-05	0.0001017
		28.06	0.01422	0.00948	0.02003	0.00923	0.0082	0.02125	0.01506	0.01497	0.0215			19.03	7.74e-05	0.0001027
		28.08	0.01422	0.0096	0.02031	0.00776	0.00924	0.02228	0.01352	0.01268	0.01952			19.04	7.78e-05	0.0001038
		28.1	0.01104	0.00875	0.01947	0.01002	0.01058	0.02177	0.01558	0.01345	0.01952			19.05	7.82e-05	0.0001049
		28.12	0.01104	0.00693	0.01864	0.0107	0.00954	0.0228	0.0172	0.0097	0.01683			19.06	7.86e-05	0.000106
		28.14	0.01496	0.0107	0.02448	0.01093	0.01058	0.01929	0.01337	0.01102	0.01825			19.07	7.91e-05	0.0001071
		28.16	0.01291	0.01021	0.01641	0.01353	0.01328	0.01816	0.01529	0.01331	0.02178			19.08	7.95e-05	0.0001083
		28.18	0.01571	0.00742	0.02309	0.01132	0.01682	0.01929	0.01323	0.01206	0.01641			19.09	8e-05	0.0001095
		28.2	0.01029	0.00778	0.02003	0.01415	0.01658	0.01785	0.01492	0.01414	0.02136			19.1	8.04e-05	0.0001107
		28.22	0.01197	0.00693	0.02086	0.01223	0.01285	0.01826	0.01499	0.01047	0.01839			19.11	8.09e-05	0.000112
		28.24	0.01141	0.00742	0.02031	0.01268	0.01175	0.02022	0.01168	0.01116	0.02249			19.12	8.13e-05	0.0001133
		28.26	0.01141	0.00754	0.02337	0.00849	0.0104	0.01847	0.01359	0.01331	0.01881			19.13	8.18e-05	0.0001146
		28.28	0.01852	0.00584	0.02253	0.00793	0.0096	0.01847	0.01484	0.01289	0.02107			19.14	8.23e-05	0.000116
		28.3	0.0202	0.0096	0.02476	0.00849	0.01107	0.02713	0.01786	0.0115	0.01669			19.15	8.27e-05	0.0001174
		28.32	0.01833	0.00912	0.02837	0.00878	0.00954	0.02868	0.01808	0.01261	0.01796			19.16	8.32e-05	0.0001189
		28.34	0.02189	0.00888	0.02809	0.00781	0.01144	0.03167	0.01867	0.01247	0.0232			19.17	8.37e-05	0.0001204
		28.36	0.02207	0.01058	0.01919	0.00895	0.01077	0.03384	0.02197	0.01407	0.02249			19.18	8.42e-05	0.000122
		28.38	0.01945	0.0079	0.01836	0.00793	0.00967	0.03817	0.02381	0.01511	0.02235			19.19	8.47e-05	0.0001236
		28.4	0.01553	0.00644	0.01892	0.00957	0.01364	0.04539	0.02668	0.01566	0.02263			19.2	8.52e-05	0.0001252
		28.42	0.01478	0.00766	0.01864	0.00929	0.01413	0.04745	0.03189	0.01823	0.02716			19.21	8.58e-05	0.0001269
		28.44	0.01459	0.00717	0.02364	0.01042	0.01358	0.0589	0.03696	0.02148	0.03083			19.22	8.63e-05	0.0001287
		28.46	0.01534	0.00948	0.01669	0.00974	0.01597	0.0653	0.04306	0.0246	0.03946			19.23	8.68e-05	0.0001305
		28.48	0.01571	0.00948	0.02253	0.01115	0.01695	0.07665	0.04791	0.02793	0.04286			19.24	8.74e-05	0.0001323
		28.5	0.01347	0.01143	0.02976	0.01257	0.01737	0.1178	0.05548	0.03216	0.04201			19.25	8.79e-05	0.0001343
		28.52	0.0159	0.01216	0.02392	0.01223	0.01835	0.19486	0.07113	0.03611	0.05856			19.26	8.85e-05	0.0001363
		28.54	0.01253	0.01301	0.02364	0.01161	0.02429	0.35455	0.09245	0.04068	0.06549			19.27	8.79e-05	0.0001383
		28.56	0.01384	0.01046	0.02086	0.01602	0.02753	0.61615	0.15212	0.04789	0.07143			19.28	8.85e-05	0.0001405
		28.58	0.01496	0.01143	0.02058	0.02101	0.0345	0.83082	0.28829	0.06501	0.09392			19.29	8.91e-05	0.0001427
		28.6	0.01459	0.01787	0.0217	0.02638	0.05188	0.87363	0.53432	0.077	0.13692			19.3	8.97e-05	0.000145
		28.62	0.01366	0.01277	0.02197	0.03844	0.08504	0.78843	0.8121	0.11401	0.23197			19.31	9.03e-05	0.0001473
		28.64	0.01347	0.01532	0.02559	0.06154	0.13483	0.72746	0.86567	0.18671	0.35686			19.32	9.09e-05	0.0001495
		28.66	0.01403	0.01812	0.02309	0.0954	0.18769	0.6667	0.73038	0.32428	0.58345			19.33	9.15e-05	0.0001521
		28.68	0.01646	0.01897	0.03088	0.1249	0.23388	0.51269	0.63088	0.56719	0.73946			19.34	9.21e-05	0.0001547
		28.7	0.01515	0.02103	0.03394	0.13158	0.23162	0.35641	0.59458	0.80844	0.84569			19.35	9.28e-05	0.0001575
		28.72	0.01122	0.02553	0.03032	0.12915	0.2255	0.25304	0.48479	0.87414	0.84851			19.36	9.34e-05	0.0001603
		28.74	0.01515	0.02906	0.03394	0.11907	0.21124	0.18248	0.31922	0.7164	0.82843			19.37	9.41e-05	0.0001633
		28.76	0.01366	0.04146	0.04367	0.10157	0.16842	0.11976	0.18908	0.60919	0.77977			19.38	9.47e-05	0.0001664
		28.78	0.01627	0.07368	0.03421	0.09133	0.14462	0.08933	0.1214	0.55472	0.67284			19.39	9.54e-05	0.0001696
		28.8	0.0144	0.16353	0.0459	0.08776	0.11446	0.07716	0.08289	0.44792	0.54031			19.4	9.61e-05	0.0001729
		28.82	0.01366	0.25374	0.0509	0.08765	0.09819	0.07427	0.06335	0.28429	0.42334			19.41	9.68e-05	0.0001764
		28.84	0.01403	0.31161	0.06231	0.07842	0.07935	0.06654	0.05379	0.17125	0.29929			19.42	9.75e-05	0.00018
		28.86	0.0116	0.34736	0.10904	0.0676	0.06577	0.07015	0.05122	0.10611	0.22192			19.43	9.82e-05	0.0001838
		28.88	0.0159	0.34347	0.21919	0.05894	0.05983	0.09707	0.05401	0.08254	0.16407			19.44	9.89e-05	0.0001877
		28.9	0.01309	0.27429	0.33074	0.05407	0.05304	0.16247	0.06085	0.06369	0.1297			19.45	9.96e-05	0.0001918
		28.92	0.01291	0.21933	0.43672	0.04999	0.04539	0.22932	0.08377	0.05766	0.10764			19.46	0.0001004	0.0001961
		28.94	0.01235	0.19708	0.4993	0.0372	0.0435	0.268	0.14131	0.0499	0.09745			19.47	0.0001011	0.0002006
		28.96	0.01478	0.15903	0.46954	0.03324	0.04209	0.24531	0.21473	0.05732	0.09562			19.48	0.0001019	0.0002053
		28.98	0.01178	0.12109	0.3822	0.03805	0.05273	0.22932	0.25786	0.07152	0.1157			19.49	0.0001026	0.0002102
		29	0.01048	0.13617	0.34186	0.04937	0.07641	0.21591	0.2403	0.09474	0.17539			19.5	0.0001034	0.0002154
		29.02	0.01291	0.21106	0.29402	0.07666	0.0955	0.19043	0.20348	0.15469	0.23706			19.51	0.0001042	0.0002208
		29.04	0.01646	0.2907	0.2217	0.0877	0.11734	0.13906	0.1843	0.22198	0.26153			19.52	0.000105	0.0002265
		29.06	0.01347	0.35611	0.16217	0.08883	0.11391	0.10976	0.16755	0.26066	0.26577			19.53	0.0001058	0.0002324
		29.08	0.01403	0.40778	0.16718	0.08889	0.11807	0.08479	0.11795	0.23979	0.24851			19.54	0.0001067	0.0002387
		29.1	0.01627	0.42711	0.21363	0.08765	0.11116	0.07056	0.08032	0.19038	0.25064			19.55	0.0001075	0.0002453
		29.12	0.01777	0.39903	0.29013	0.08481	0.09978	0.06262	0.05526	0.17292	0.2174			19.56	0.0001084	0.0002523
		29.14	0.01515	0.42043	0.34993	0.08708	0.09586	0.05932	0.04174	0.15039	0.18883			19.57	0.0001092	0.0002597
		29.16	0.01309	0.45848	0.35939	0.07932	0.08546	0.06633	0.03285	0.10562	0.1396			19.58	0.0001101	0.0002675
		29.18	0.01646	0.3972	0.34993	0.06817	0.07121	0.06519	0.03211	0.0761	0.10792			19.59	0.000111	0.0002768
		29.2	0.01553	0.27793	0.34743	0.06251	0.0635	0.07159	0.03013	0.04436	0.08246			19.6	0.0001119	0.0002856
		29.22	0.01459	0.2096	0.39944	0.05854	0.06222	0.08283	0.0302	0.03153	0.071			19.61	0.0001128	0.0002948
		29.24	0.02076	0.17739	0.43449	0.05656	0.06057	0.09583	0.02984	0.02634	0.0488			19.62	0.0001138	0.0003046
		29.26	0.02039	0.14286	0.35355	0.05571	0.05793	0.13369	0.03035	0.02599	0.0396			19.63	0.0001147	0.000315
		29.28	0.01983	0.0862	0.2573	0.05973	0.06436	0.21343	0.03733	0.02121	0.0372			19.64	0.0001157	0.0003261
		29.3	0.02114	0.0524	0.23533	0.06585	0.07194	0.36373	0.04233	0.02058	0.03197			19.65	0.0001167	0.0003379
		29.32	0.02226	0.03745	0.20056	0.07406	0.08712	0.57107	0.06121	0.01927	0.02815			19.66	0.0001177	0.0003505
		29.34	0.02581	0.03003	0.1694	0.09353	0.12401	0.78616	0.09641	0.0158	0.03055			19.67	0.0001187	0.000364
		29.36	0.02768	0.02918	0.13519	0.13628	0.1776	0.87363	0.16512	0.01663	0.0273			19.68	0.0001197	0.0003784
		29.38	0.03535	0.02821	0.11655	0.20881	0.28808	0.84052	0.23912	0.01545	0.02603			19.69	0.0001208	0.0003938
		29.4	0.04302	0.01714	0.11766	0.37312	0.48458	0.76975	0.27094	0.01837	0.02716			19.7	0.0001218	0.0004105
		29.42	0.0462	0.01617	0.11349	0.62496	0.72629	0.7321	0.25955	0.01885	0.03182			19.71	0.0001229	0.0004283
		29.44	0.06042	0.01714	0.11739	0.8704	0.91001	0.59717	0.21767	0.02495	0.03281			19.72	0.000124	0.0004476
		29.46	0.07258	0.01666	0.14131	1	1	0.43481	0.20128	0.02966	0.03409			19.73	0.0001251	0.0004684
		29.48	0.10251	0.01313	0.17914	0.99507	0.99492	0.32536	0.18144	0.02814	0.03437			19.74	0.0001263	0.000491
		29.5	0.13262	0.01021	0.31572	0.86547	0.93479	0.21488	0.13132	0.02627	0.03536			19.75	0.0001274	0.0005154
		29.52	0.22709	0.01131	0.60445	0.74097	0.79597	0.14875	0.08679	0.02225	0.03777			19.76	0.0001286	0.0005421
		29.54	0.33296	0.0135	0.85035	0.61573	0.656	0.10316	0.0582	0.02731	0.03098			19.77	0.0001298	0.0005711
		29.56	0.43247	0.01313	0.98248	0.45822	0.49798	0.07541	0.04196	0.02072	0.03126			19.78	0.000131	0.0006029
		29.58	0.54994	0.01447	1	0.30953	0.3495	0.05766	0.03314	0.02017	0.02984			19.79	0.0001322	0.0006377
		29.6	0.81669	0.01374	0.88373	0.19211	0.23058	0.04952	0.02572	0.01629	0.02433			19.8	0.0001335	0.000676
		29.62	1	0.01204	0.78192	0.1146	0.15362	0.04116	0.0233	0.01428	0.0239			19.81	0.0001347	0.0007183
		29.64	0.94295	0.01495	0.66342	0.08193	0.09758	0.0326	0.02256	0.01275	0.02447			19.82	0.000136	0.0007652
		29.66	0.83015	0.00924	0.50515	0.05758	0.07152	0.03208	0.01955	0.01324	0.01952			19.83	0.0001374	0.0008172
		29.68	0.73345	0.01228	0.36161	0.04705	0.05506	0.02765	0.01852	0.01358	0.02079			19.84	0.0001387	0.0008753
		29.7	0.67228	0.00973	0.21947	0.03884	0.04172	0.02507	0.01808	0.01331	0.02532			19.85	0.0001401	0.0009404
		29.72	0.54545	0.01362	0.13435	0.03244	0.03554	0.0262	0.01499	0.0131	0.02051			19.86	0.0001415	0.00101
		29.74	0.39544	0.01289	0.09958	0.0291	0.03536	0.02259	0.01455	0.01365	0.02037			19.87	0.0001429	0.0011
		29.76	0.30079	0.00924	0.07177	0.02616	0.02551	0.02404	0.01337	0.01462	0.02065			19.88	0.0001443	0.00119
		29.78	0.20913	0.00948	0.06314	0.02661	0.02539	0.0229	0.01529	0.01261	0.02164			19.89	0.0001458	0.0013
		29.8	0.15731	0.01046	0.05424	0.02638	0.02257	0.02486	0.01573	0.01324	0.01782			19.9	0.0001473	0.00142
		29.82	0.11616	0.01277	0.04951	0.02655	0.02355	0.02156	0.01301	0.01393	0.01994			19.91	0.0001488	0.00157
		29.84	0.08174	0.00985	0.04145	0.0261	0.02092	0.02166	0.01433	0.01247	0.02235			19.92	0.0001503	0.00174
		29.86	0.06753	0.01046	0.04033	0.0218	0.02025	0.0229	0.01367	0.01109	0.02051			19.93	0.0001519	0.00194
		29.88	0.05163	0.01033	0.03783	0.02299	0.01792	0.02579	0.01521	0.01414	0.0181			19.94	0.0001535	0.00217
		29.9	0.0404	0.01131	0.03477	0.02055	0.01835	0.03043	0.01404	0.01241	0.02178			19.95	0.0001552	0.00246
		29.92	0.03255	0.01337	0.03088	0.02168	0.01676	0.02775	0.01455	0.01386	0.0215			19.96	0.0001568	0.0028
		29.94	0.026	0.01216	0.03616	0.01489	0.01676	0.02404	0.01852	0.01192	0.02433			19.97	0.0001585	0.00323
		29.96	0.02207	0.01386	0.03199	0.01212	0.01462	0.02496	0.01543	0.01358	0.02306			19.98	0.0001603	0.00377
		29.98	0.01833	0.01046	0.03449	0.01483	0.01609	0.02888	0.01646	0.01331	0.02065			19.99	0.000162	0.00445
		30	0.02114	0.01508	0.02949	0.01217	0.01236	0.03487	0.0205	0.01324	0.02122			20	0.0001638	0.00534
		30.02	0.02076	0.0169	0.02587	0.01297	0.01444	0.0392	0.02168	0.01455	0.02037			20.01	0.0001657	0.00654
		30.04	0.01871	0.01155	0.02531	0.01297	0.01609	0.04106	0.02925	0.01802	0.02107			20.02	0.0001675	0.00818
		30.06	0.01646	0.01471	0.03505	0.01308	0.01676	0.04859	0.03145	0.01857	0.02786			20.03	0.0001694	0.01053
		30.08	0.01422	0.01641	0.02643	0.01268	0.01835	0.05684	0.03366	0.02169	0.03013			20.04	0.0001714	0.01412
		30.1	0.01534	0.0197	0.02587	0.01472	0.01731	0.06911	0.03902	0.01968	0.03706			20.05	0.0001734	0.02049
		30.12	0.01309	0.01872	0.03449	0.01342	0.01921	0.07819	0.04813	0.02446	0.04059			20.06	0.0001754	0.03463
		30.14	0.01534	0.02687	0.02587	0.01619	0.02294	0.08438	0.04821	0.02862	0.04427			20.07	0.0001774	0.06871
		30.16	0.02058	0.02675	0.02949	0.01738	0.02245	0.10574	0.05409	0.03569	0.04569			20.08	0.0001795	0.13807
		30.18	0.01366	0.03137	0.02865	0.02225	0.02508	0.16319	0.06878	0.03916	0.05516			20.09	0.0001817	0.23501
		30.2	0.01309	0.05532	0.04089	0.02537	0.0342	0.30287	0.08172	0.04533	0.06421			20.1	0.0001839	0.282
		30.22	0.01291	0.11015	0.03533	0.0325	0.04209	0.54962	0.13419	0.05246	0.0768			20.11	0.0001861	0.2133
		30.24	0.0159	0.1814	0.04423	0.04218	0.0528	0.86734	0.24067	0.06369	0.1			20.12	0.0001884	0.11889
		30.26	0.01141	0.2428	0.03894	0.0509	0.0635	1	0.49118	0.07776	0.13253			20.13	0.0001907	0.05824
		30.28	0.0144	0.28024	0.06398	0.06126	0.09079	0.91541	0.80364	0.11033	0.19307			20.14	0.0001931	0.03011
		30.3	0.01459	0.26395	0.10821	0.07123	0.1278	0.83155	1	0.16328	0.32461			20.15	0.0001956	0.01851
		30.32	0.01553	0.21131	0.15828	0.10248	0.19369	0.83959	0.88014	0.29572	0.54851			20.16	0.000198	0.01303
		30.34	0.01309	0.18043	0.20779	0.14342	0.23969	0.77378	0.72663	0.52561	0.80269			20.17	0.0002006	0.00981
		30.36	0.01384	0.15599	0.26592	0.1625	0.26245	0.63833	0.67284	0.83478	0.94767			20.18	0.0002032	0.00767
		30.38	0.01197	0.12413	0.24228	0.15134	0.263	0.4609	0.63793	1	1			20.19	0.0002058	0.00616
		30.4	0.01141	0.08401	0.18108	0.13996	0.26159	0.35486	0.4745	0.88828	0.97468			20.2	0.0002086	0.00506
		30.42	0.01384	0.05422	0.15494	0.14132	0.269	0.26501	0.31004	0.71086	0.92518			20.21	0.0002113	0.00423
		30.44	0.01347	0.03939	0.16161	0.15848	0.25584	0.20662	0.19121	0.64003	0.83366			20.22	0.0002142	0.0036
		30.46	0.01253	0.03368	0.13102	0.15666	0.24813	0.15649	0.12037	0.58625	0.70537			20.23	0.0002171	0.0031
		30.48	0.01366	0.03733	0.08985	0.12671	0.20708	0.11203	0.08855	0.43454	0.55078			20.24	0.00022	0.00271
		30.5	0.01347	0.03429	0.0612	0.10491	0.17264	0.09511	0.06606	0.27133	0.40028			20.25	0.0002231	0.00239
		30.52	0.01141	0.04632	0.05313	0.08663	0.1478	0.07665	0.0521	0.15393	0.29788			20.26	0.0002262	0.00213
		30.54	0.01122	0.04693	0.0548	0.07774	0.11569	0.07077	0.04056	0.09432	0.21938			20.27	0.0002293	0.00192
		30.56	0.00935	0.05447	0.05702	0.06749	0.09819	0.06571	0.03167	0.07014	0.14597			20.28	0.0002326	0.00175
		30.58	0.01141	0.07818	0.05786	0.06228	0.08669	0.06478	0.02976	0.05336	0.10636			20.29	0.0002359	0.00161
		30.6	0.01141	0.14565	0.06453	0.07485	0.0865	0.07417	0.02646	0.04235	0.08388			20.3	0.0002393	0.0015
		30.62	0.01122	0.27611	0.06537	0.10123	0.09293	0.09697	0.02344	0.03458	0.06407			20.31	0.0002428	0.00141
		30.64	0.01253	0.48134	0.09291	0.1279	0.09311	0.14617	0.0219	0.02696	0.04752			20.32	0.0002464	0.00135
		30.66	0.01029	0.64559	0.20473	0.1292	0.09446	0.21704	0.02579	0.02564	0.04088			20.33	0.0002501	0.00132
		30.68	0.0116	0.67538	0.36356	0.11007	0.09434	0.24479	0.03417	0.02218	0.0331			20.34	0.0002539	0.00131
		30.7	0.00935	0.61191	0.4726	0.10446	0.10119	0.21818	0.04225	0.01927	0.03465			20.35	0.0002577	0.00136
		30.72	0.01141	0.51246	0.69152	0.11358	0.1248	0.19909	0.04519	0.01698	0.03239			20.36	0.0002617	0.00149
		30.74	0.01141	0.4462	0.89291	0.12937	0.16671	0.19332	0.04512	0.01947	0.0273			20.37	0.0002657	0.00185
		30.76	0.00973	0.37751	0.88623	0.15095	0.19136	0.16474	0.03961	0.01504	0.0239			20.38	0.0002699	0.00279
		30.78	0.01253	0.27343	0.73686	0.14919	0.19675	0.13844	0.03616	0.01691	0.02631			20.39	0.0002741	0.00487
		30.8	0.01104	0.15599	0.60946	0.14098	0.19399	0.1014	0.03843	0.01781	0.02504			20.4	0.0002785	0.00813
		30.82	0.01029	0.08827	0.50821	0.11839	0.17754	0.0783	0.03571	0.01705	0.02617			20.41	0.000283	0.01056
		30.84	0.00935	0.05848	0.42114	0.10208	0.15001	0.06571	0.03116	0.01733	0.02306			20.42	0.0002876	0.00895
		30.86	0.00898	0.04012	0.28067	0.09268	0.12798	0.06365	0.02947	0.01712	0.02574			20.43	0.0002924	0.0055
		30.88	0.00786	0.03137	0.16217	0.07428	0.10168	0.08562	0.03079	0.01906	0.02984			20.44	0.0002972	0.003
		30.9	0.0116	0.02626	0.08957	0.05039	0.07684	0.13132	0.03785	0.01934	0.02786			20.45	0.0003023	0.00175
		30.92	0.00879	0.02261	0.06815	0.03584	0.05616	0.19631	0.06063	0.02162	0.03013			20.46	0.0003074	0.00121
		30.94	0.01029	0.01605	0.05424	0.0244	0.03836	0.20704	0.10898	0.02765	0.03777			20.47	0.0003127	0.0009586
		30.96	0.00973	0.02152	0.04117	0.01931	0.03218	0.18465	0.17754	0.02932	0.05219			20.48	0.0003181	0.0008104
		30.98	0.00973	0.01593	0.04562	0.01919	0.04038	0.17052	0.21142	0.03798	0.08133			20.49	0.0003237	0.0007087
		31	0.00991	0.01568	0.03255	0.0235	0.04784	0.16257	0.17806	0.06535	0.12178			20.5	0.0003295	0.0006339
		31.02	0.00767	0.01568	0.04033	0.0329	0.05537	0.14947	0.14785	0.11456	0.17694			20.51	0.0003354	0.0005764
		31.04	0.00935	0.01422	0.0267	0.03233	0.05775	0.10357	0.13676	0.17278	0.20057			20.52	0.0003415	0.0005309
		31.06	0.00786	0.01471	0.02587	0.03199	0.05451	0.07334	0.12427	0.1989	0.21273			20.53	0.0003478	0.0004938
		31.08	0.00973	0.0107	0.02225	0.0282	0.05169	0.0589	0.10148	0.17825	0.20339			20.54	0.0003542	0.0004629
		31.1	0.00898	0.01058	0.03004	0.02401	0.04325	0.03992	0.06702	0.13854	0.19491			20.55	0.0003609	0.0004368
		31.12	0.0116	0.01204	0.02615	0.02061	0.0394	0.02992	0.04644	0.12329	0.17581			20.56	0.0003678	0.0004143
		31.14	0.00524	0.01094	0.02225	0.02033	0.03077	0.02104	0.02947	0.11872	0.15389			20.57	0.0003748	0.0003947
		31.16	0.01066	0.01301	0.02309	0.01353	0.02062	0.0196	0.02205	0.09495	0.11825			20.58	0.0003822	0.0003775
		31.18	0.01029	0.01398	0.01669	0.01149	0.01609	0.01599	0.01867	0.06057	0.09646			20.59	0.0003897	0.0003622
		31.2	0.00842	0.01289	0.01975	0.009	0.01334	0.0164	0.01477	0.03611	0.06888			20.6	0.0003975	0.0003485
		31.22	0.0086	0.00924	0.02225	0.00787	0.01016	0.01465	0.01315	0.02343	0.05417			20.61	0.0004055	0.0003362
		31.24	0.00935	0.00815	0.01919	0.0064	0.00863	0.01011	0.01176	0.0174	0.04059			20.62	0.0004136	0.0003251
		31.26	0.00655	0.00924	0.02364	0.00662	0.00838	0.01207	0.01293	0.01615	0.03395			20.63	0.0004222	0.000315
		31.28	0.00991	0.01167	0.01947	0.00674	0.00814	0.01351	0.01021	0.0131	0.02107			20.64	0.0004311	0.0003058
		31.3	0.00991	0.01131	0.01975	0.00719	0.00869	0.01393	0.01235	0.01206	0.02645			20.65	0.0004403	0.0002973
		31.32	0.01178	0.00875	0.02448	0.00578	0.00673	0.01093	0.01051	0.01234	0.01726			20.66	0.0004497	0.0002895
		31.34	0.00879	0.01033	0.02197	0.00459	0.00734	0.0099	0.0075	0.0113	0.01867			20.67	0.0004596	0.0002824
		31.36	0.0086	0.0079	0.01975	0.00668	0.00728	0.0099	0.00713	0.00859	0.01697			20.68	0.0004697	0.0002758
		31.38	0.00786	0.00729	0.01864	0.00408	0.00826	0.0132	0.00705	0.00929	0.01443			20.69	0.0004802	0.0002697
		31.4	0.00748	0.00766	0.02392	0.00657	0.00697	0.01382	0.00698	0.0079	0.01513			20.7	0.0004911	0.000264
		31.42	0.00973	0.01143	0.0178	0.00544	0.0071	0.0164	0.0086	0.0088	0.01513			20.71	0.0005024	0.0002588
		31.44	0.00954	0.0107	0.01919	0.00464	0.00685	0.01331	0.00823	0.0088	0.01117			20.72	0.0005142	0.0002539
		31.46	0.00954	0.00729	0.01919	0.00487	0.00581	0.01485	0.00852	0.00707	0.01287			20.73	0.0005263	0.0002494
		31.48	0.00973	0.01131	0.02058	0.00578	0.00759	0.01259	0.00779	0.00582	0.01372			20.74	0.0005389	0.0002452
		31.5	0.00711	0.01094	0.02003	0.00544	0.00704	0.01516	0.00728	0.00589	0.01315			20.75	0.000552	0.0002412
														20.76	0.0005665	0.0002376
														20.77	0.0005807	0.0002342
														20.78	0.0005954	0.000231
														20.79	0.0006117	0.0002281
														20.8	0.0006276	0.0002253
														20.81	0.0006442	0.0002228
														20.82	0.0006616	0.0002204
														20.83	0.0006797	0.0002182
														20.84	0.0006985	0.0002162
														20.85	0.0007182	0.0002143
														20.86	0.0007388	0.0002126
														20.87	0.0007604	0.000211
														20.88	0.0007829	0.0002095
														20.89	0.0008065	0.0002082
														20.9	0.0008313	0.000207
														20.91	0.0008572	0.0002058
														20.92	0.0008845	0.0002049
														20.93	0.0009131	0.000204
														20.94	0.0009432	0.0002032
														20.95	0.0009749	0.0002025
														20.96	0.00101	0.0002019
														20.97	0.00104	0.0002014
														20.98	0.00108	0.000201
														20.99	0.00112	0.0002007
														21	0.00116	0.0002004
														21.01	0.00121	0.0002003
														21.02	0.00125	0.0002002
														21.03	0.0013	0.0002002
														21.04	0.00135	0.0002003
														21.05	0.00141	0.0002005
														21.06	0.00147	0.0002007
														21.07	0.00153	0.000201
														21.08	0.0016	0.0002014
														21.09	0.00167	0.0002019
														21.1	0.00175	0.0002024
														21.11	0.00184	0.000203
														21.12	0.00193	0.0002037
														21.13	0.00202	0.0002045
														21.14	0.00213	0.0002053
														21.15	0.00224	0.0002062
														21.16	0.00237	0.0002071
														21.17	0.0025	0.0002082
														21.18	0.00265	0.0002093
														21.19	0.00281	0.0002105
														21.2	0.00298	0.0002117
														21.21	0.00317	0.0002131
														21.22	0.00338	0.0002145
														21.23	0.00362	0.000216
														21.24	0.00388	0.0002175
														21.25	0.00417	0.0002192
														21.26	0.0045	0.0002209
														21.27	0.00487	0.0002227
														21.28	0.00528	0.0002246
														21.29	0.00575	0.0002266
														21.3	0.00629	0.0002287
														21.31	0.00692	0.0002308
														21.32	0.00764	0.0002331
														21.33	0.00848	0.0002354
														21.34	0.00948	0.0002379
														21.35	0.01067	0.0002404
														21.36	0.0121	0.0002431
														21.37	0.01385	0.0002458
														21.38	0.01602	0.0002487
														21.39	0.01875	0.0002517
														21.4	0.02227	0.0002548
														21.41	0.0269	0.000258
														21.42	0.03316	0.0002614
														21.43	0.04195	0.0002649
														21.44	0.05502	0.0002685
														21.45	0.07706	0.0002723
														21.46	0.12271	0.0002762
														21.47	0.22842	0.0002803
														21.48	0.44553	0.0002845
														21.49	0.77126	0.000289
														21.5	1	0.0002936
														21.51	0.85808	0.0002984
														21.52	0.59465	0.0003035
														21.53	0.45603	0.0003087
														21.54	0.40476	0.0003142
														21.55	0.30816	0.0003199
														21.56	0.19236	0.0003259
														21.57	0.11321	0.0003322
														21.58	0.07245	0.0003388
														21.59	0.05425	0.0003457
														21.6	0.04653	0.000353
														21.61	0.04487	0.0003606
														21.62	0.05071	0.0003687
														21.63	0.0722	0.0003773
														21.64	0.12339	0.0003864
														21.65	0.20849	0.0003961
														21.66	0.28244	0.0004065
														21.67	0.25307	0.0004177
														21.68	0.15979	0.0004297
														21.69	0.08588	0.0004428
														21.7	0.0465	0.0004571
														21.71	0.02908	0.000472
														21.72	0.02102	0.0004898
														21.73	0.01645	0.00051
														21.74	0.0134	0.0005333
														21.75	0.0112	0.0005608
														21.76	0.00956	0.000594
														21.77	0.00829	0.0006356
														21.78	0.00727	0.0006898
														21.79	0.00646	0.0007648
														21.8	0.00578	0.0008823
														21.81	0.00522	0.00111
														21.82	0.00474	0.00162
														21.83	0.00433	0.00268
														21.84	0.00397	0.00435
														21.85	0.00366	0.0057
														21.86	0.00339	0.00507
														21.87	0.00315	0.00337
														21.88	0.00293	0.00207
														21.89	0.00274	0.00141
														21.9	0.00257	0.00114
														21.91	0.00241	0.00103
														21.92	0.00227	0.0009819
														21.93	0.00214	0.0009632
														21.94	0.00202	0.0009609
														21.95	0.00191	0.0009698
														21.96	0.00182	0.000987
														21.97	0.00172	0.00101
														21.98	0.00164	0.00104
														21.99	0.00156	0.00108
														22	0.00149	0.00111
														22.01	0.00142	0.00116
														22.02	0.00136	0.00121
														22.03	0.0013	0.00126
														22.04	0.00125	0.00132
														22.05	0.0012	0.00139
														22.06	0.00115	0.00146
														22.07	0.0011	0.00154
														22.08	0.00106	0.00163
														22.09	0.00102	0.00173
														22.1	0.0009824	0.00183
														22.11	0.000947	0.00195
														22.12	0.0009135	0.00209
														22.13	0.0008818	0.00224
														22.14	0.0008518	0.00241
														22.15	0.0008234	0.0026
														22.16	0.0007964	0.00282
														22.17	0.0007708	0.00308
														22.18	0.0007465	0.00337
														22.19	0.0007234	0.00373
														22.2	0.0007014	0.00416
														22.21	0.0006804	0.0047
														22.22	0.0006604	0.00539
														22.23	0.0006414	0.00636
														22.24	0.0006232	0.00795
														22.25	0.0006058	0.01109
														22.26	0.0005892	0.01737
														22.27	0.0005733	0.02756
														22.28	0.0005582	0.03766
														22.29	0.0005436	0.03726
														22.3	0.0005297	0.02857
														22.31	0.0005164	0.02166
														22.32	0.0005036	0.0191
														22.33	0.0004914	0.0199
														22.34	0.0004796	0.02292
														22.35	0.0004684	0.02793
														22.36	0.0004576	0.03562
														22.37	0.0004472	0.04809
														22.38	0.0004372	0.07185
														22.39	0.0004277	0.12566
														22.4	0.0004185	0.24581
														22.41	0.0004097	0.46128
														22.42	0.0004013	0.70965
														22.43	0.0003931	0.74446
														22.44	0.0003854	0.51582
														22.45	0.0003779	0.28238
														22.46	0.0003708	0.14313
														22.47	0.0003639	0.07876
														22.48	0.0003574	0.05071
														22.49	0.0003511	0.03649
														22.5	0.0003451	0.02778
														22.51	0.0003394	0.02186
														22.52	0.000334	0.01764
														22.53	0.0003289	0.01452
														22.54	0.0003241	0.01216
														22.55	0.0003196	0.01033
														22.56	0.0003153	0.00888
														22.57	0.0003114	0.00772
														22.58	0.0003078	0.00677
														22.59	0.0003045	0.00598
														22.6	0.0003017	0.00533
														22.61	0.0002992	0.00478
														22.62	0.0002971	0.00431
														22.63	0.0002956	0.0039
														22.64	0.0002946	0.00355
														22.65	0.0002942	0.00325
														22.66	0.0002946	0.00299
														22.67	0.0002958	0.00275
														22.68	0.0002981	0.00254
														22.69	0.0003017	0.00236
														22.7	0.0003069	0.0022
														22.71	0.0003141	0.00205
														22.72	0.000324	0.00192
														22.73	0.0003374	0.0018
														22.74	0.0003555	0.00169
														22.75	0.0003802	0.00159
														22.76	0.0004145	0.0015
														22.77	0.000463	0.00142
														22.78	0.0005341	0.00134
														22.79	0.0006462	0.00127
														22.8	0.000852	0.00121
														22.81	0.00131	0.00115
														22.82	0.00233	0.00109
														22.83	0.00426	0.00104
														22.84	0.00674	0.0009961
														22.85	0.00766	0.0009526
														22.86	0.00573	0.0009121
														22.87	0.00333	0.0008742
														22.88	0.00179	0.0008389
														22.89	0.00105	0.0008058
														22.9	0.0007195	0.0007749
														22.91	0.000559	0.0007458
														22.92	0.000463	0.0007185
														22.93	0.0003981	0.0006929
														22.94	0.0003516	0.0006687
														22.95	0.0003171	0.0006459
														22.96	0.0002906	0.0006244
														22.97	0.0002698	0.0006041
														22.98	0.0002531	0.000585
														22.99	0.0002395	0.0005668
														23	0.0002281	0.0005496
														23.01	0.0002185	0.0005333
														23.02	0.0002112	0.0005178
														23.03	0.0002041	0.0005031
														23.04	0.0001979	0.0004892
														23.05	0.0001924	0.0004759
														23.06	0.0001876	0.0004632
														23.07	0.0001832	0.0004512
														23.08	0.0001793	0.0004397
														23.09	0.0001757	0.0004288
														23.1	0.0001724	0.0004184
														23.11	0.0001694	0.0004084
														23.12	0.0001667	0.0003989
														23.13	0.0001641	0.0003898
														23.14	0.0001618	0.0003811
														23.15	0.0001596	0.0003727
														23.16	0.0001575	0.0003648
														23.17	0.0001556	0.0003571
														23.18	0.0001539	0.0003498
														23.19	0.0001522	0.0003428
														23.2	0.0001506	0.0003356
														23.21	0.0001492	0.0003291
														23.22	0.0001478	0.0003229
														23.23	0.0001465	0.000317
														23.24	0.0001453	0.0003113
														23.25	0.0001441	0.0003058
														23.26	0.000143	0.0003005
														23.27	0.000142	0.0002955
														23.28	0.0001411	0.0002906
														23.29	0.0001402	0.0002859
														23.3	0.0001394	0.0002814
														23.31	0.0001386	0.0002771
														23.32	0.0001379	0.0002729
														23.33	0.0001373	0.0002689
														23.34	0.0001367	0.000265
														23.35	0.0001362	0.0002613
														23.36	0.0001357	0.0002577
														23.37	0.0001352	0.0002542
														23.38	0.0001349	0.0002509
														23.39	0.0001345	0.0002477
														23.4	0.0001342	0.0002446
														23.41	0.000134	0.0002416
														23.42	0.0001338	0.0002387
														23.43	0.0001337	0.0002359
														23.44	0.0001336	0.0002333
														23.45	0.0001336	0.0002307
														23.46	0.0001337	0.0002282
														23.47	0.0001338	0.0002258
														23.48	0.0001339	0.0002235
														23.49	0.0001341	0.0002213
														23.5	0.0001344	0.0002191
														23.51	0.0001348	0.0002171
														23.52	0.0001352	0.0002151
														23.53	0.0001356	0.0002132
														23.54	0.0001362	0.0002113
														23.55	0.0001368	0.0002096
														23.56	0.0001375	0.0002078
														23.57	0.0001383	0.0002062
														23.58	0.0001391	0.0002046
														23.59	0.0001401	0.0002031
														23.6	0.000142	0.0002016
														23.61	0.0001431	0.0002002
														23.62	0.0001444	0.0001989
														23.63	0.0001457	0.0001976
														23.64	0.0001472	0.0001964
														23.65	0.0001488	0.0001952
														23.66	0.0001506	0.000194
														23.67	0.0001525	0.0001929
														23.68	0.0001545	0.0001919
														23.69	0.0001567	0.0001909
														23.7	0.0001591	0.00019
														23.71	0.0001617	0.0001891
														23.72	0.0001644	0.0001882
														23.73	0.0001675	0.0001874
														23.74	0.0001707	0.0001866
														23.75	0.0001742	0.0001859
														23.76	0.0001781	0.0001852
														23.77	0.0001822	0.0001846
														23.78	0.0001867	0.000184
														23.79	0.0001916	0.0001834
														23.8	0.0001969	0.0001828
														23.81	0.0002027	0.0001824
														23.82	0.000209	0.0001819
														23.83	0.0002159	0.0001815
														23.84	0.0002235	0.0001811
														23.85	0.0002318	0.0001807
														23.86	0.000241	0.0001804
														23.87	0.0002511	0.0001801
														23.88	0.0002623	0.0001799
														23.89	0.0002748	0.0001797
														23.9	0.0002895	0.0001795
														23.91	0.000305	0.0001794
														23.92	0.0003225	0.0001793
														23.93	0.0003422	0.0001792
														23.94	0.0003646	0.0001792
														23.95	0.0003901	0.0001791
														23.96	0.0004195	0.0001792
														23.97	0.0004534	0.0001792
														23.98	0.000493	0.0001793
														23.99	0.0005396	0.0001794
														24	0.0005949	0.0001796
														24.01	0.0006613	0.0001798
														24.02	0.0007422	0.00018
														24.03	0.0008421	0.0001803
														24.04	0.0009676	0.0001806
														24.05	0.00113	0.0001809
														24.06	0.00134	0.0001812
														24.07	0.00163	0.0001816
														24.08	0.00203	0.000182
														24.09	0.00265	0.0001825
														24.1	0.00377	0.000183
														24.11	0.00615	0.0001835
														24.12	0.01122	0.0001841
														24.13	0.02021	0.0001847
														24.14	0.03098	0.0001853
														24.15	0.03388	0.000186
														24.16	0.02527	0.0001867
														24.17	0.0157	0.0001874
														24.18	0.01032	0.0001882
														24.19	0.00938	0.000189
														24.2	0.01279	0.0001899
														24.21	0.02113	0.0001908
														24.22	0.0328	0.0001917
														24.23	0.03838	0.0001927
														24.24	0.02996	0.0001938
														24.25	0.01791	0.0001949
														24.26	0.00965	0.0001961
														24.27	0.00542	0.0001972
														24.28	0.00349	0.0001984
														24.29	0.00253	0.0001997
														24.3	0.00197	0.000201
														24.31	0.00158	0.0002023
														24.32	0.00131	0.0002037
														24.33	0.00111	0.0002052
														24.34	0.0009489	0.0002067
														24.35	0.0008269	0.0002083
														24.36	0.0007295	0.0002099
														24.37	0.0006507	0.0002116
														24.38	0.0005858	0.0002133
														24.39	0.0005319	0.0002151
														24.4	0.0004865	0.000217
														24.41	0.000448	0.0002189
														24.42	0.000415	0.0002209
														24.43	0.0003866	0.0002218
														24.44	0.0003619	0.000224
														24.45	0.0003404	0.0002262
														24.46	0.0003216	0.0002285
														24.47	0.0003049	0.0002309
														24.48	0.0002903	0.0002334
														24.49	0.0002772	0.0002359
														24.5	0.0002656	0.0002386
														24.51	0.0002553	0.0002413
														24.52	0.0002461	0.0002441
														24.53	0.0002378	0.0002471
														24.54	0.0002304	0.0002501
														24.55	0.0002238	0.0002533
														24.56	0.0002178	0.0002565
														24.57	0.0002125	0.0002599
														24.58	0.0002078	0.0002634
														24.59	0.0002035	0.000267
														24.6	0.0001998	0.0002708
														24.61	0.0001965	0.0002747
														24.62	0.0001936	0.0002788
														24.63	0.000191	0.000283
														24.64	0.0001888	0.0002873
														24.65	0.000187	0.0002919
														24.66	0.0001855	0.0002966
														24.67	0.0001842	0.0003015
														24.68	0.0001833	0.0003065
														24.69	0.0001834	0.0003118
														24.7	0.000183	0.0003173
														24.71	0.0001829	0.0003231
														24.72	0.0001831	0.000329
														24.73	0.0001835	0.0003352
														24.74	0.0001842	0.0003417
														24.75	0.0001852	0.0003485
														24.76	0.0001865	0.0003555
														24.77	0.0001881	0.0003629
														24.78	0.0001899	0.0003706
														24.79	0.0001921	0.0003786
														24.8	0.0001946	0.000387
														24.81	0.0001974	0.0003958
														24.82	0.0002007	0.000405
														24.83	0.0002043	0.0004147
														24.84	0.0002083	0.0004248
														24.85	0.0002128	0.0004354
														24.86	0.0002177	0.0004466
														24.87	0.0002232	0.0004583
														24.88	0.0002294	0.0004707
														24.89	0.0002376	0.0004837
														24.9	0.0002451	0.0004974
														24.91	0.0002534	0.0005118
														24.92	0.0002626	0.0005271
														24.93	0.0002728	0.0005433
														24.94	0.0002842	0.0005603
														24.95	0.000297	0.0005784
														24.96	0.0003113	0.0005976
														24.97	0.0003273	0.000618
														24.98	0.0003454	0.0006396
														24.99	0.0003659	0.0006627
														25	0.0003893	0.0006873
														25.01	0.000416	0.0007135
														25.02	0.0004469	0.0007416
														25.03	0.0004828	0.0007716
														25.04	0.0005248	0.0008038
														25.05	0.0005745	0.0008384
														25.06	0.0006338	0.0008756
														25.07	0.0007055	0.0009158
														25.08	0.0007935	0.0009592
														25.09	0.0009031	0.00101
														25.1	0.00104	0.00106
														25.11	0.00122	0.00111
														25.12	0.00146	0.00117
														25.13	0.0018	0.00124
														25.14	0.00227	0.00131
														25.15	0.00304	0.00139
														25.16	0.00448	0.00148
														25.17	0.00758	0.00158
														25.18	0.01401	0.00168
														25.19	0.02472	0.0018
														25.2	0.0361	0.00194
														25.21	0.03663	0.00209
														25.22	0.02566	0.00226
														25.23	0.01484	0.00245
														25.24	0.00832	0.00268
														25.25	0.00526	0.00293
														25.26	0.00401	0.00322
														25.27	0.00359	0.00357
														25.28	0.00373	0.00397
														25.29	0.00467	0.00445
														25.3	0.00702	0.00502
														25.31	0.01129	0.00571
														25.32	0.01641	0.00656
														25.33	0.01779	0.00762
														25.34	0.01381	0.00896
														25.35	0.00951	0.01068
														25.36	0.00755	0.01297
														25.37	0.0086	0.01606
														25.38	0.01333	0.02041
														25.39	0.02209	0.02689
														25.4	0.03157	0.03771
														25.41	0.03188	0.05922
														25.42	0.02232	0.10614
														25.43	0.01284	0.19936
														25.44	0.00702	0.34285
														25.45	0.00416	0.46592
														25.46	0.00283	0.42592
														25.47	0.00212	0.27728
														25.48	0.00168	0.15262
														25.49	0.00138	0.08143
														25.5	0.00116	0.04776
														25.51	0.0009901	0.03206
														25.52	0.0008615	0.02355
														25.53	0.00076	0.01816
														25.54	0.0006785	0.01444
														25.55	0.0006121	0.01175
														25.56	0.0005571	0.00974
														25.57	0.0005111	0.00821
														25.58	0.0004723	0.00701
														25.59	0.0004392	0.00606
														25.6	0.0004108	0.00529
														25.61	0.0003863	0.00466
														25.62	0.0003657	0.00414
														25.63	0.0003471	0.00371
														25.64	0.0003315	0.00334
														25.65	0.0003171	0.00302
														25.66	0.0003044	0.00275
														25.67	0.0002931	0.00252
														25.68	0.0002832	0.00231
														25.69	0.0002744	0.00213
														25.7	0.0002665	0.00198
														25.71	0.0002596	0.00184
														25.72	0.0002535	0.00171
														25.73	0.000248	0.0016
														25.74	0.0002433	0.0015
														25.75	0.0002391	0.00142
														25.76	0.0002355	0.00134
														25.77	0.0002324	0.00126
														25.78	0.0002298	0.0012
														25.79	0.0002276	0.00114
														25.8	0.0002258	0.00109
														25.81	0.0002245	0.00104
														25.82	0.0002235	0.0009922
														25.83	0.0002229	0.0009522
														25.84	0.0002227	0.0009164
														25.85	0.0002228	0.0008846
														25.86	0.0002233	0.000857
														25.87	0.0002241	0.0008342
														25.88	0.0002252	0.000817
														25.89	0.0002267	0.0008077
														25.9	0.0002285	0.0008128
														25.91	0.0002307	0.0008501
														25.92	0.0002333	0.0009593
														25.93	0.0002363	0.00119
														25.94	0.0002396	0.00154
														25.95	0.0002434	0.0018
														25.96	0.0002475	0.00163
														25.97	0.0002522	0.00124
														25.98	0.0002573	0.0009235
														25.99	0.000263	0.0007438
														26	0.0002692	0.0006526
														26.01	0.000276	0.0006034
														26.02	0.0002835	0.0005715
														26.03	0.0002917	0.0005476
														26.04	0.0003006	0.0005285
														26.05	0.0003104	0.0005124
														26.06	0.0003212	0.0004986
														26.07	0.0003329	0.0004864
														26.08	0.0003458	0.0004756
														26.09	0.00036	0.0004668
														26.1	0.0003756	0.0004579
														26.11	0.0003928	0.0004499
														26.12	0.0004118	0.0004424
														26.13	0.0004328	0.0004356
														26.14	0.0004562	0.0004293
														26.15	0.0004823	0.0004234
														26.16	0.0005114	0.000418
														26.17	0.0005442	0.000413
														26.18	0.0005811	0.0004083
														26.19	0.000623	0.000404
														26.2	0.0006707	0.0004
														26.21	0.0007253	0.0003963
														26.22	0.0007884	0.0003929
														26.23	0.0008617	0.0003897
														26.24	0.0009477	0.0003868
														26.25	0.00105	0.0003841
														26.26	0.00117	0.0003817
														26.27	0.00132	0.0003795
														26.28	0.0015	0.0003775
														26.29	0.00172	0.0003757
														26.3	0.00201	0.0003741
														26.31	0.00238	0.0003727
														26.32	0.00288	0.0003715
														26.33	0.00356	0.0003704
														26.34	0.00457	0.0003696
														26.35	0.00621	0.0003689
														26.36	0.00938	0.0003683
														26.37	0.01608	0.000368
														26.38	0.02914	0.0003678
														26.39	0.04915	0.0003677
														26.4	0.06682	0.0003678
														26.41	0.06251	0.0003681
														26.42	0.04249	0.0003685
														26.43	0.02537	0.0003691
														26.44	0.01587	0.0003698
														26.45	0.01228	0.0003706
														26.46	0.0127	0.0003717
														26.47	0.01741	0.0003728
														26.48	0.02844	0.0003741
														26.49	0.04641	0.0003756
														26.5	0.06329	0.0003772
														26.51	0.0602	0.0003789
														26.52	0.04088	0.0003808
														26.53	0.02346	0.0003829
														26.54	0.01301	0.0003851
														26.55	0.00785	0.0003875
														26.56	0.00539	0.00039
														26.57	0.00405	0.0003927
														26.58	0.0032	0.0003956
														26.59	0.0026	0.0003986
														26.6	0.00216	0.0004018
														26.61	0.00183	0.0004051
														26.62	0.00158	0.0004087
														26.63	0.00138	0.0004124
														26.64	0.00121	0.0004163
														26.65	0.00108	0.0004205
														26.66	0.0009685	0.0004248
														26.67	0.0008755	0.0004293
														26.68	0.0007966	0.000434
														26.69	0.0007291	0.000439
														26.7	0.0006708	0.0004442
														26.71	0.0006202	0.0004496
														26.72	0.0005759	0.0004553
														26.73	0.0005361	0.0004612
														26.74	0.0005016	0.0004674
														26.75	0.000471	0.0004739
														26.76	0.0004437	0.0004806
														26.77	0.0004192	0.0004877
														26.78	0.0003971	0.000495
														26.79	0.0003772	0.0005027
														26.8	0.0003592	0.0005108
														26.81	0.0003428	0.0005192
														26.82	0.0003279	0.000528
														26.83	0.0003143	0.0005372
														26.84	0.0003019	0.0005468
														26.85	0.0002905	0.0005569
														26.86	0.0002801	0.0005674
														26.87	0.0002705	0.0005784
														26.88	0.0002616	0.0005899
														26.89	0.0002535	0.000602
														26.9	0.000246	0.0006147
														26.91	0.000239	0.000628
														26.92	0.0002326	0.000642
														26.93	0.0002267	0.0006566
														26.94	0.0002213	0.000672
														26.95	0.0002163	0.0006882
														26.96	0.0002107	0.0007053
														26.97	0.0002064	0.0007233
														26.98	0.0002025	0.0007422
														26.99	0.0001989	0.0007622
														27	0.0001957	0.0007833
														27.01	0.0001927	0.0008056
														27.02	0.00019	0.0008292
														27.03	0.0001875	0.0008542
														27.04	0.0001853	0.0008807
														27.05	0.0001834	0.0009088
														27.06	0.0001818	0.0009388
														27.07	0.0001804	0.0009706
														27.08	0.0001792	0.001
														27.09	0.0001783	0.00104
														27.1	0.0001776	0.00108
														27.11	0.0001772	0.00112
														27.12	0.0001771	0.00117
														27.13	0.0001773	0.00121
														27.14	0.0001777	0.00126
														27.15	0.0001785	0.00132
														27.16	0.0001796	0.00138
														27.17	0.0001811	0.00144
														27.18	0.000183	0.00152
														27.19	0.0001854	0.00159
														27.2	0.0001882	0.00168
														27.21	0.0001917	0.00177
														27.22	0.0001958	0.00187
														27.23	0.0002006	0.00198
														27.24	0.0002064	0.0021
														27.25	0.0002131	0.00223
														27.26	0.0002202	0.00238
														27.27	0.0002296	0.00255
														27.28	0.0002408	0.00274
														27.29	0.0002542	0.00295
														27.3	0.0002703	0.00319
														27.31	0.0002898	0.00346
														27.32	0.0003137	0.00377
														27.33	0.0003432	0.00413
														27.34	0.0003803	0.00455
														27.35	0.0004276	0.00504
														27.36	0.000489	0.00561
														27.37	0.0005706	0.0063
														27.38	0.0006822	0.00712
														27.39	0.0008406	0.00813
														27.4	0.00108	0.00938
														27.41	0.0015	0.01094
														27.42	0.00235	0.01295
														27.43	0.00412	0.01557
														27.44	0.00736	0.01907
														27.45	0.01185	0.02392
														27.46	0.01478	0.03096
														27.47	0.01255	0.04216
														27.48	0.00801	0.06292
														27.49	0.00451	0.10622
														27.5	0.00254	0.19351
														27.51	0.00159	0.33942
														27.52	0.00112	0.50554
														27.53	0.0008628	0.54281
														27.54	0.0006949	0.40133
														27.55	0.0005777	0.23851
														27.56	0.0004924	0.13069
														27.57	0.0004275	0.07444
														27.58	0.0003785	0.04771
														27.59	0.0003401	0.03406
														27.6	0.0003096	0.02591
														27.61	0.000285	0.02045
														27.62	0.0002648	0.01656
														27.63	0.0002482	0.01369
														27.64	0.0002343	0.01152
														27.65	0.0002226	0.00983
														27.66	0.0002127	0.00851
														27.67	0.0002043	0.00744
														27.68	0.0001972	0.00658
														27.69	0.000191	0.00586
														27.7	0.0001857	0.00527
														27.71	0.0001811	0.00477
														27.72	0.0001772	0.00434
														27.73	0.0001737	0.00398
														27.74	0.0001708	0.00367
														27.75	0.0001683	0.0034
														27.76	0.0001662	0.00317
														27.77	0.0001643	0.00296
														27.78	0.0001636	0.00278
														27.79	0.0001623	0.00262
														27.8	0.0001613	0.00248
														27.81	0.0001605	0.00236
														27.82	0.0001599	0.00225
														27.83	0.0001595	0.00215
														27.84	0.0001592	0.00206
														27.85	0.0001592	0.00199
														27.86	0.0001592	0.00192
														27.87	0.0001595	0.00186
														27.88	0.0001598	0.0018
														27.89	0.0001603	0.00175
														27.9	0.000161	0.00171
														27.91	0.0001618	0.00167
														27.92	0.0001627	0.00164
														27.93	0.0001637	0.00161
														27.94	0.0001649	0.00158
														27.95	0.0001661	0.00156
														27.96	0.0001676	0.00154
														27.97	0.0001691	0.00153
														27.98	0.0001708	0.00152
														27.99	0.0001726	0.00151
														28	0.0001746	0.0015
														28.01	0.0001767	0.0015
														28.02	0.0001789	0.0015
														28.03	0.0001813	0.0015
														28.04	0.000183	0.00151
														28.05	0.0001857	0.00151
														28.06	0.0001887	0.00152
														28.07	0.0001909	0.00154
														28.08	0.0001942	0.00155
														28.09	0.0001977	0.00157
														28.1	0.0002015	0.00159
														28.11	0.0002055	0.00162
														28.12	0.0002098	0.00164
														28.13	0.0002143	0.00167
														28.14	0.0002191	0.00171
														28.15	0.0002243	0.00174
														28.16	0.0002298	0.00178
														28.17	0.0002357	0.00183
														28.18	0.000242	0.00188
														28.19	0.0002487	0.00193
														28.2	0.000256	0.00199
														28.21	0.0002637	0.00205
														28.22	0.0002721	0.00212
														28.23	0.0002811	0.00219
														28.24	0.0002908	0.00227
														28.25	0.0003013	0.00236
														28.26	0.0003126	0.00246
														28.27	0.000325	0.00256
														28.28	0.0003384	0.00267
														28.29	0.0003531	0.0028
														28.3	0.0003692	0.00293
														28.31	0.0003868	0.00308
														28.32	0.0004062	0.00325
														28.33	0.0004277	0.00343
														28.34	0.0004515	0.00363
														28.35	0.000478	0.00386
														28.36	0.0005076	0.00411
														28.37	0.0005409	0.00438
														28.38	0.0005784	0.0047
														28.39	0.0006211	0.00505
														28.4	0.0006699	0.00545
														28.41	0.0007259	0.0059
														28.42	0.0007909	0.00641
														28.43	0.0008668	0.00701
														28.44	0.0009562	0.0077
														28.45	0.00106	0.0085
														28.46	0.00119	0.00945
														28.47	0.00135	0.01057
														28.48	0.00154	0.01192
														28.49	0.00179	0.01356
														28.5	0.00211	0.01557
														28.51	0.00253	0.01808
														28.52	0.0031	0.02127
														28.53	0.00393	0.0254
														28.54	0.00526	0.03089
														28.55	0.00773	0.03837
														28.56	0.01272	0.04902
														28.57	0.02213	0.06536
														28.58	0.03656	0.09398
														28.59	0.05041	0.15142
														28.6	0.0499	0.26837
														28.61	0.03681	0.47591
														28.62	0.02535	0.75282
														28.63	0.02123	0.91734
														28.64	0.02527	0.76723
														28.65	0.03614	0.48954
														28.66	0.04752	0.27674
														28.67	0.04605	0.1556
														28.68	0.03252	0.09596
														28.69	0.01952	0.06646
														28.7	0.01128	0.04982
														28.71	0.00696	0.03908
														28.72	0.00482	0.0316
														28.73	0.00364	0.02617
														28.74	0.00289	0.02213
														28.75	0.00237	0.01906
														28.76	0.00199	0.0167
														28.77	0.0017	0.01486
														28.78	0.00148	0.01342
														28.79	0.0013	0.01231
														28.8	0.00115	0.01147
														28.81	0.00103	0.01085
														28.82	0.0009367	0.01045
														28.83	0.0008548	0.01024
														28.84	0.0007855	0.01023
														28.85	0.0007271	0.01045
														28.86	0.0006762	0.01094
														28.87	0.0006322	0.01177
														28.88	0.0005939	0.01306
														28.89	0.0005603	0.015
														28.9	0.0005308	0.01799
														28.91	0.0005047	0.02294
														28.92	0.0004816	0.03229
														28.93	0.000461	0.05164
														28.94	0.0004427	0.08985
														28.95	0.0004263	0.15275
														28.96	0.0004116	0.2243
														28.97	0.0003984	0.24243
														28.98	0.0003865	0.18325
														28.99	0.0003758	0.11213
														29	0.0003661	0.06354
														29.01	0.0003574	0.03728
														29.02	0.0003495	0.02444
														29.03	0.0003425	0.01781
														29.04	0.0003361	0.01386
														29.05	0.0003303	0.0112
														29.06	0.0003251	0.0093
														29.07	0.0003205	0.00788
														29.08	0.0003163	0.00679
														29.09	0.0003126	0.00595
														29.1	0.0003093	0.00527
														29.11	0.0003064	0.00472
														29.12	0.0003046	0.00426
														29.13	0.0003024	0.00389
														29.14	0.0003005	0.00357
														29.15	0.0002989	0.00329
														29.16	0.0002976	0.00306
														29.17	0.0002965	0.00285
														29.18	0.0002956	0.00268
														29.19	0.000295	0.00252
														29.2	0.0002947	0.00238
														29.21	0.0002945	0.00226
														29.22	0.0002945	0.00215
														29.23	0.0002948	0.00205
														29.24	0.0002952	0.00196
														29.25	0.0002958	0.00188
														29.26	0.0002966	0.00181
														29.27	0.0002975	0.00174
														29.28	0.0002987	0.00168
														29.29	0.0002999	0.00163
														29.3	0.0003014	0.00158
														29.31	0.000303	0.00153
														29.32	0.0003048	0.00149
														29.33	0.0003067	0.00145
														29.34	0.0003087	0.00142
														29.35	0.000311	0.00139
														29.36	0.0003133	0.00136
														29.37	0.0003158	0.00133
														29.38	0.0003185	0.00131
														29.39	0.0003213	0.00129
														29.4	0.0003243	0.00127
														29.41	0.0003275	0.00125
														29.42	0.0003307	0.00123
														29.43	0.0003342	0.00122
														29.44	0.0003369	0.0012
														29.45	0.0003407	0.00119
														29.46	0.0003446	0.00118
														29.47	0.0003488	0.00117
														29.48	0.000353	0.00117
														29.49	0.0003575	0.00116
														29.5	0.0003621	0.00116
														29.51	0.0003669	0.00115
														29.52	0.0003719	0.00115
														29.53	0.0003771	0.00115
														29.54	0.0003825	0.00115
														29.55	0.0003881	0.00115
														29.56	0.0003939	0.00115
														29.57	0.0004	0.00116
														29.58	0.0004062	0.00116
														29.59	0.0004127	0.00117
														29.6	0.0004194	0.00118
														29.61	0.0004264	0.00119
														29.62	0.0004337	0.0012
														29.63	0.0004412	0.00121
														29.64	0.000449	0.00122
														29.65	0.0004571	0.00124
														29.66	0.0004655	0.00125
														29.67	0.0004742	0.00127
														29.68	0.0004832	0.00129
														29.69	0.0004926	0.00131
														29.7	0.0005024	0.00133
														29.71	0.0005125	0.00135
														29.72	0.000523	0.00138
														29.73	0.000534	0.00141
														29.74	0.0005453	0.00144
														29.75	0.0005572	0.00147
														29.76	0.0005695	0.0015
														29.77	0.0005824	0.00154
														29.78	0.0005957	0.00158
														29.79	0.0006097	0.00162
														29.8	0.0006242	0.00167
														29.81	0.0006393	0.00172
														29.82	0.0006552	0.00177
														29.83	0.0006717	0.00182
														29.84	0.000689	0.00188
														29.85	0.000707	0.00195
														29.86	0.0007259	0.00202
														29.87	0.0007457	0.0021
														29.88	0.0007664	0.00218
														29.89	0.0007882	0.00227
														29.9	0.000811	0.00236
														29.91	0.000835	0.00246
														29.92	0.0008602	0.00258
														29.93	0.0008867	0.0027
														29.94	0.0009147	0.00283
														29.95	0.0009442	0.00298
														29.96	0.0009753	0.00313
														29.97	0.00101	0.00331
														29.98	0.00104	0.0035
[truncated: 152 more rows]

## Sheet: Fig. 4a
Figure 4a	(133Cs)δMAS (ppm) \ Milling Time (min)	20	90	180	360	2880
	400.054	0.00663	0.00761	0.0053	0.00853	0.00972
	399.932	0.00703	0.00793	0.00518	0.00842	0.01008
	399.809	0.00739	0.00815	0.00506	0.00838	0.01047
	399.687	0.00768	0.00826	0.00495	0.00842	0.01084
	399.564	0.00787	0.00824	0.00485	0.00854	0.01118
	399.442	0.00795	0.00809	0.00475	0.00873	0.01146
	399.319	0.00793	0.00783	0.00465	0.00899	0.01166
	399.197	0.00779	0.00747	0.00455	0.00931	0.01177
	399.075	0.00755	0.00704	0.00446	0.00966	0.01177
	398.952	0.00722	0.00658	0.00438	0.01002	0.01168
	398.83	0.00684	0.00613	0.00431	0.01037	0.01149
	398.707	0.00643	0.00573	0.00428	0.0107	0.01122
	398.585	0.00602	0.00541	0.00428	0.01096	0.0109
	398.462	0.00563	0.00521	0.00433	0.01115	0.01056
	398.34	0.0053	0.00516	0.00445	0.01126	0.01022
	398.218	0.00504	0.00527	0.00463	0.01127	0.00991
	398.095	0.00487	0.00557	0.00489	0.01118	0.00966
	397.973	0.0048	0.00603	0.00524	0.01101	0.0095
	397.85	0.00483	0.00665	0.00567	0.01076	0.00944
	397.728	0.00496	0.0074	0.00618	0.01045	0.00951
	397.605	0.00516	0.00824	0.00676	0.0101	0.0097
	397.483	0.00542	0.00913	0.00739	0.00975	0.01
	397.361	0.00572	0.01003	0.00807	0.00942	0.01042
	397.238	0.00604	0.01088	0.00877	0.00913	0.01093
	397.116	0.00634	0.01164	0.00947	0.00891	0.0115
	396.993	0.0066	0.01226	0.01013	0.00877	0.01211
	396.871	0.00681	0.01271	0.01074	0.00874	0.01272
	396.748	0.00695	0.01297	0.01127	0.0088	0.0133
	396.626	0.00701	0.01302	0.0117	0.00897	0.01382
	396.504	0.00699	0.01287	0.01201	0.00923	0.01425
	396.381	0.0069	0.01252	0.0122	0.00956	0.01457
	396.259	0.00676	0.012	0.01224	0.00993	0.01477
	396.136	0.00658	0.01134	0.01215	0.01032	0.01483
	396.014	0.00638	0.01059	0.01194	0.01069	0.01477
	395.891	0.00621	0.00978	0.01162	0.01101	0.01458
	395.769	0.00607	0.00897	0.0112	0.01126	0.01428
	395.647	0.006	0.00821	0.01072	0.01141	0.0139
	395.524	0.00602	0.00753	0.0102	0.01143	0.01346
	395.402	0.00614	0.00698	0.00966	0.01133	0.013
	395.279	0.00637	0.00657	0.00915	0.01109	0.01254
	395.157	0.00671	0.00633	0.00867	0.01072	0.01211
	395.034	0.00715	0.00626	0.00826	0.01024	0.01174
	394.912	0.00767	0.00635	0.00793	0.00968	0.01147
	394.79	0.00825	0.00657	0.0077	0.00906	0.0113
	394.667	0.00887	0.00692	0.00755	0.00843	0.01125
	394.545	0.00948	0.00734	0.00751	0.00781	0.01132
	394.422	0.01005	0.0078	0.00754	0.00725	0.01153
	394.3	0.01055	0.00827	0.00765	0.00679	0.01185
	394.178	0.01095	0.0087	0.00782	0.00644	0.01227
	394.055	0.01123	0.00906	0.00802	0.00625	0.01279
	393.933	0.01136	0.00932	0.00824	0.00621	0.01338
	393.81	0.01134	0.00946	0.00846	0.00634	0.01401
	393.688	0.01118	0.00948	0.00866	0.00663	0.01467
	393.565	0.01088	0.00938	0.00883	0.00707	0.01532
	393.443	0.01046	0.00916	0.00896	0.00764	0.01595
	393.321	0.00996	0.00884	0.00905	0.0083	0.01654
	393.198	0.00941	0.00845	0.00911	0.00903	0.01706
	393.076	0.00885	0.00802	0.00914	0.00979	0.01751
	392.953	0.00832	0.00759	0.00915	0.01054	0.01788
	392.831	0.00786	0.00718	0.00917	0.01125	0.01817
	392.708	0.00752	0.00683	0.0092	0.01189	0.01836
	392.586	0.00731	0.00656	0.00928	0.01243	0.01846
	392.464	0.00726	0.00639	0.00942	0.01287	0.01848
	392.341	0.00738	0.00633	0.00963	0.01318	0.01843
	392.219	0.00768	0.00638	0.00992	0.01338	0.0183
	392.096	0.00813	0.00654	0.01029	0.01347	0.01812
	391.974	0.00872	0.00678	0.01075	0.01346	0.01789
	391.851	0.00941	0.0071	0.01128	0.01336	0.01763
	391.729	0.01017	0.00745	0.01187	0.01322	0.01733
	391.607	0.01095	0.00782	0.01249	0.01304	0.01702
	391.484	0.01171	0.00817	0.01311	0.01285	0.01671
	391.362	0.0124	0.00848	0.01372	0.01267	0.01639
	391.239	0.01298	0.00872	0.01428	0.01253	0.01609
	391.117	0.01341	0.00887	0.01476	0.01242	0.01581
	390.994	0.01367	0.00894	0.01514	0.01237	0.01555
	390.872	0.01374	0.0089	0.0154	0.01238	0.01533
	390.75	0.01362	0.00879	0.01552	0.01244	0.01515
	390.627	0.0133	0.0086	0.0155	0.01254	0.01501
	390.505	0.01282	0.00836	0.01535	0.01267	0.01493
	390.382	0.01219	0.0081	0.01508	0.01282	0.01489
	390.26	0.01146	0.00784	0.0147	0.01298	0.01492
	390.137	0.01066	0.00762	0.01425	0.01313	0.015
	390.015	0.00985	0.00747	0.01375	0.01326	0.01514
	389.893	0.00907	0.00741	0.01325	0.01337	0.01533
	389.77	0.00836	0.00745	0.01277	0.01344	0.01559
	389.648	0.00777	0.00762	0.01235	0.0135	0.01589
	389.525	0.00732	0.0079	0.01202	0.01352	0.01624
	389.403	0.00704	0.00829	0.01182	0.01354	0.01664
	389.28	0.00694	0.00878	0.01175	0.01356	0.01708
	389.158	0.00702	0.00934	0.01182	0.01359	0.01755
	389.036	0.00726	0.00995	0.01205	0.01365	0.01804
	388.913	0.00766	0.01056	0.01242	0.01376	0.01856
	388.791	0.00818	0.01114	0.01291	0.01392	0.0191
	388.668	0.00878	0.01166	0.01351	0.01415	0.01966
	388.546	0.00944	0.01209	0.01418	0.01445	0.02024
	388.423	0.01009	0.0124	0.0149	0.01482	0.02083
	388.301	0.01072	0.01258	0.01563	0.01526	0.02144
	388.179	0.01128	0.01262	0.01635	0.01576	0.02206
	388.056	0.01173	0.01253	0.01702	0.0163	0.0227
	387.934	0.01207	0.01231	0.01763	0.01687	0.02336
	387.811	0.01228	0.01199	0.01815	0.01746	0.02404
	387.689	0.01235	0.01161	0.01859	0.01805	0.02475
	387.567	0.01229	0.01121	0.01895	0.01863	0.02547
	387.444	0.01211	0.01082	0.01922	0.01917	0.02622
	387.322	0.01184	0.0105	0.01944	0.01969	0.02699
	387.199	0.0115	0.01029	0.01962	0.02016	0.02778
	387.077	0.01113	0.01022	0.01978	0.02061	0.02859
	386.954	0.01077	0.01034	0.01997	0.02103	0.0294
	386.832	0.01043	0.01067	0.02021	0.02145	0.03023
	386.71	0.01016	0.01122	0.02054	0.02188	0.03106
	386.587	0.00999	0.012	0.02098	0.02235	0.03189
	386.465	0.00992	0.013	0.02155	0.02288	0.03273
	386.342	0.00998	0.0142	0.02227	0.02349	0.03358
	386.22	0.01017	0.01559	0.02316	0.02422	0.03443
	386.097	0.01048	0.01711	0.02421	0.02508	0.0353
	385.975	0.01091	0.01875	0.02543	0.0261	0.0362
	385.853	0.01144	0.02045	0.0268	0.02728	0.03715
	385.73	0.01204	0.02217	0.02832	0.02864	0.03814
	385.608	0.0127	0.02388	0.02998	0.03018	0.03922
	385.485	0.01338	0.02556	0.03174	0.0319	0.04039
	385.363	0.01407	0.02718	0.03361	0.0338	0.04168
	385.24	0.01474	0.02873	0.03556	0.03586	0.04311
	385.118	0.01536	0.03022	0.0376	0.0381	0.0447
	384.996	0.01594	0.03166	0.0397	0.04049	0.04647
	384.873	0.01645	0.03308	0.04188	0.04303	0.04845
	384.751	0.01689	0.03452	0.04415	0.04572	0.05064
	384.628	0.01728	0.03601	0.04652	0.04856	0.05307
	384.506	0.01762	0.03763	0.049	0.05157	0.05575
	384.383	0.01793	0.03941	0.05163	0.05475	0.05868
	384.261	0.01823	0.04142	0.05443	0.05812	0.06186
	384.139	0.01853	0.04371	0.05743	0.06171	0.06531
	384.016	0.01887	0.04632	0.06066	0.06554	0.06902
	383.894	0.01927	0.04931	0.06416	0.06964	0.07298
	383.771	0.01975	0.05269	0.06794	0.07403	0.0772
	383.649	0.02032	0.05648	0.07203	0.07874	0.08168
	383.526	0.021	0.06069	0.07645	0.08378	0.08639
	383.404	0.0218	0.0653	0.0812	0.08918	0.09135
	383.282	0.02273	0.0703	0.08629	0.09494	0.09655
	383.159	0.02377	0.07564	0.09171	0.10105	0.10198
	383.037	0.02493	0.0813	0.09746	0.1075	0.10763
	382.914	0.02619	0.08721	0.10352	0.11426	0.11351
	382.792	0.02754	0.09331	0.10987	0.12132	0.11959
	382.669	0.02896	0.09956	0.11649	0.12862	0.12588
	382.547	0.03043	0.1059	0.12333	0.13612	0.13236
	382.425	0.03192	0.11226	0.13039	0.14377	0.13901
	382.302	0.03343	0.11861	0.13761	0.15152	0.14582
	382.18	0.03492	0.1249	0.14497	0.15932	0.15277
	382.057	0.03638	0.13109	0.15244	0.1671	0.15981
	381.935	0.03781	0.13715	0.15998	0.17482	0.16693
	381.812	0.03917	0.14308	0.16755	0.18244	0.17409
	381.69	0.04048	0.14886	0.17512	0.18992	0.18123
	381.568	0.04171	0.15447	0.18265	0.19723	0.18833
	381.445	0.04288	0.15993	0.19012	0.20432	0.19533
	381.323	0.04397	0.16524	0.19748	0.2112	0.20217
	381.2	0.04499	0.17038	0.20469	0.21783	0.20883
	381.078	0.04595	0.17537	0.2117	0.2242	0.21523
	380.955	0.04684	0.1802	0.21849	0.23029	0.22135
	380.833	0.04767	0.18486	0.22501	0.2361	0.22714
	380.711	0.04845	0.18933	0.2312	0.2416	0.23257
	380.588	0.04917	0.19358	0.23703	0.24677	0.23759
	380.466	0.04985	0.19759	0.24245	0.2516	0.24219
	380.343	0.05049	0.20132	0.24742	0.25604	0.24634
	380.221	0.05109	0.20473	0.2519	0.26007	0.25003
	380.099	0.05165	0.20777	0.25585	0.26364	0.25325
	379.976	0.05218	0.21038	0.25924	0.26673	0.25599
	379.854	0.05266	0.21253	0.26204	0.26927	0.25825
	379.731	0.0531	0.21417	0.26425	0.27124	0.26004
	379.609	0.05351	0.21525	0.26584	0.2726	0.26135
	379.486	0.05386	0.21575	0.26681	0.2733	0.26219
	379.364	0.05417	0.21565	0.26717	0.27333	0.26256
	379.242	0.05442	0.21494	0.26692	0.27267	0.26247
	379.119	0.05461	0.21362	0.26607	0.2713	0.26191
	378.997	0.05474	0.21171	0.26465	0.26925	0.26088
	378.874	0.05479	0.20923	0.26268	0.26651	0.25939
	378.752	0.05475	0.20623	0.26019	0.26313	0.25743
	378.629	0.05462	0.20276	0.25721	0.25913	0.25501
	378.507	0.05439	0.19886	0.25375	0.25457	0.25212
	378.385	0.05405	0.19462	0.24987	0.24951	0.24877
	378.262	0.0536	0.19008	0.24558	0.244	0.24495
	378.14	0.05301	0.18533	0.24091	0.2381	0.24069
	378.017	0.05229	0.18041	0.23589	0.23189	0.236
	377.895	0.05144	0.17539	0.23054	0.22542	0.2309
	377.772	0.05045	0.17031	0.2249	0.21874	0.2254
	377.65	0.04933	0.16523	0.21898	0.21192	0.21956
	377.528	0.04809	0.16016	0.21282	0.20499	0.21339
	377.405	0.04673	0.15513	0.20644	0.19799	0.20695
	377.283	0.04526	0.15016	0.19986	0.19095	0.20028
	377.16	0.04372	0.14523	0.19312	0.1839	0.19342
	377.038	0.0421	0.14035	0.18625	0.17685	0.18644
	376.915	0.04045	0.1355	0.17928	0.16982	0.17938
	376.793	0.03877	0.13067	0.17225	0.16281	0.17228
	376.671	0.0371	0.12584	0.16519	0.15583	0.1652
	376.548	0.03545	0.121	0.15814	0.14891	0.15818
	376.426	0.03386	0.11613	0.15113	0.14204	0.15125
	376.303	0.03233	0.11122	0.14421	0.13524	0.14445
	376.181	0.03088	0.10627	0.1374	0.12854	0.13779
	376.058	0.02952	0.1013	0.13073	0.12196	0.13131
	375.936	0.02827	0.09632	0.12423	0.11552	0.12502
	375.814	0.02711	0.09134	0.11792	0.10925	0.11892
	375.691	0.02606	0.0864	0.11182	0.10319	0.11302
	375.569	0.02509	0.08154	0.10594	0.09736	0.10733
	375.446	0.0242	0.07679	0.10028	0.0918	0.10183
	375.324	0.02337	0.07221	0.09486	0.08654	0.09654
	375.201	0.0226	0.06782	0.08966	0.08159	0.09144
	375.079	0.02185	0.06367	0.08469	0.07698	0.08655
	374.957	0.02113	0.05979	0.07994	0.07271	0.08185
	374.834	0.02041	0.05621	0.07541	0.06878	0.07735
	374.712	0.01969	0.05296	0.07108	0.06518	0.07306
	374.589	0.01897	0.05003	0.06696	0.06191	0.06897
	374.467	0.01822	0.04742	0.06304	0.05893	0.0651
	374.344	0.01747	0.04514	0.05932	0.05623	0.06145
	374.222	0.01671	0.04315	0.05579	0.05376	0.05802
	374.1	0.01596	0.04142	0.05248	0.0515	0.05483
	373.977	0.01522	0.03993	0.04937	0.0494	0.05187
	373.855	0.01451	0.03863	0.04647	0.04744	0.04915
	373.732	0.01384	0.03748	0.04378	0.04558	0.04665
	373.61	0.01322	0.03642	0.04131	0.0438	0.04438
	373.487	0.01267	0.03544	0.03906	0.04207	0.04232
	373.365	0.01218	0.03447	0.03703	0.04039	0.04045
	373.243	0.01177	0.0335	0.0352	0.03873	0.03876
	373.12	0.01142	0.03249	0.03358	0.0371	0.03721
	372.998	0.01115	0.03144	0.03213	0.03551	0.03579
	372.875	0.01093	0.03032	0.03085	0.03395	0.03446
	372.753	0.01075	0.02914	0.0297	0.03244	0.0332
	372.63	0.01061	0.02791	0.02867	0.03098	0.03198
	372.508	0.01048	0.02665	0.02772	0.0296	0.03078
	372.386	0.01034	0.02536	0.02684	0.02831	0.02959
	372.263	0.01019	0.02407	0.02598	0.0271	0.02838
	372.141	0.01	0.02281	0.02514	0.026	0.02715
	372.018	0.00978	0.02161	0.02428	0.02499	0.02589
	371.896	0.00951	0.02048	0.02341	0.02409	0.0246
	371.774	0.0092	0.01944	0.02251	0.02329	0.02331
	371.651	0.00885	0.01851	0.02157	0.02257	0.02201
	371.529	0.00848	0.01771	0.02062	0.02194	0.02072
	371.406	0.0081	0.01704	0.01965	0.02137	0.01948
	371.284	0.00772	0.0165	0.01869	0.02086	0.0183
	371.161	0.00738	0.01608	0.01776	0.02039	0.0172
	371.039	0.00709	0.01578	0.01688	0.01995	0.01621
	370.917	0.00686	0.01558	0.01607	0.01953	0.01534
	370.794	0.00672	0.01546	0.01535	0.01912	0.01463
	370.672	0.00668	0.01542	0.01474	0.01872	0.01407
	370.549	0.00675	0.01543	0.01426	0.01832	0.01368
	370.427	0.00691	0.01547	0.0139	0.01791	0.01346
	370.304	0.00717	0.01553	0.01368	0.01751	0.0134
	370.182	0.00751	0.01559	0.01357	0.0171	0.01348
	370.06	0.00791	0.01565	0.01357	0.0167	0.01371
	369.937	0.00834	0.01569	0.01365	0.01631	0.01404
	369.815	0.00877	0.0157	0.01379	0.01592	0.01446
	369.692	0.00918	0.01568	0.01396	0.01553	0.01493
	369.57	0.00952	0.01563	0.01412	0.01516	0.01543
	369.447	0.00978	0.01555	0.01425	0.01479	0.01591
	369.325	0.00993	0.01543	0.01433	0.01443	0.01636
	369.203	0.00995	0.01528	0.01431	0.01406	0.01674
	369.08	0.00983	0.0151	0.0142	0.0137	0.01703
	368.958	0.00959	0.01488	0.01399	0.01334	0.01721
	368.835	0.00922	0.01463	0.01366	0.01298	0.01726
	368.713	0.00874	0.01435	0.01324	0.01261	0.01717
	368.59	0.00818	0.01404	0.01274	0.01225	0.01694
	368.468	0.00758	0.01369	0.01217	0.01191	0.01658
	368.346	0.00697	0.0133	0.01158	0.01158	0.01609
	368.223	0.00639	0.01289	0.01098	0.01128	0.01548
	368.101	0.00588	0.01245	0.01041	0.01102	0.01479
	367.978	0.00547	0.01198	0.00991	0.01082	0.01402
	367.856	0.00519	0.0115	0.0095	0.01069	0.01321
	367.733	0.00507	0.01101	0.0092	0.01064	0.01239
	367.611	0.00513	0.01053	0.00903	0.01067	0.01157
	367.489	0.00535	0.01007	0.00899	0.0108	0.0108
	367.366	0.00573	0.00964	0.00908	0.01101	0.01008
	367.244	0.00626	0.00927	0.00929	0.01131	0.00945
	367.121	0.00691	0.00896	0.0096	0.01169	0.00892
	366.999	0.00764	0.00875	0.00999	0.01212	0.0085
	366.876	0.00841	0.00863	0.01042	0.01258	0.0082
	366.754	0.00918	0.00862	0.01086	0.01305	0.00803
	366.632	0.0099	0.00872	0.01128	0.01349	0.00797
	366.509	0.01053	0.00895	0.01165	0.01388	0.00801
	366.387	0.01104	0.00929	0.01193	0.01418	0.00816
	366.264	0.0114	0.00973	0.01211	0.01436	0.00838
	366.142	0.01159	0.01027	0.01217	0.01441	0.00866
	366.019	0.01159	0.01089	0.01211	0.0143	0.00897
	365.897	0.01142	0.01156	0.01193	0.01403	0.00931
	365.775	0.01109	0.01226	0.01164	0.01359	0.00963
	365.652	0.01062	0.01296	0.01127	0.013	0.00993
	365.53	0.01005	0.01364	0.01085	0.01228	0.01018
	365.407	0.0094	0.01427	0.01039	0.01145	0.01037
	365.285	0.00872	0.01483	0.00995	0.01055	0.01049
	365.162	0.00805	0.01529	0.00954	0.00962	0.01054
	365.04	0.00743	0.01564	0.0092	0.0087	0.0105
	364.918	0.00689	0.01587	0.00896	0.00784	0.0104
	364.795	0.00647	0.01597	0.00884	0.00708	0.01023
	364.673	0.00618	0.01595	0.00884	0.00646	0.01
	364.55	0.00603	0.0158	0.00897	0.00602	0.00972
	364.428	0.00603	0.01555	0.00922	0.00576	0.00942
	364.306	0.00616	0.0152	0.00958	0.00571	0.00911
	364.183	0.0064	0.01477	0.01003	0.00587	0.0088
	364.061	0.00673	0.01428	0.01052	0.00623	0.00852
	363.938	0.00713	0.01376	0.01104	0.00676	0.00826
	363.816	0.00755	0.01322	0.01155	0.00744	0.00805
	363.693	0.00797	0.01268	0.01202	0.00822	0.0079
	363.571	0.00835	0.01216	0.01241	0.00907	0.0078
	363.449	0.00867	0.01167	0.0127	0.00993	0.00775
	363.326	0.0089	0.01123	0.01288	0.01077	0.00777
	363.204	0.00904	0.01083	0.01294	0.01154	0.00783
	363.081	0.00907	0.01049	0.01288	0.0122	0.00793
	362.959	0.00901	0.01019	0.0127	0.01273	0.00807
	362.836	0.00887	0.00995	0.01243	0.0131	0.00822
	362.714	0.00866	0.00974	0.01209	0.0133	0.00839
	362.592	0.0084	0.00957	0.01171	0.01335	0.00856
	362.469	0.00813	0.00943	0.01132	0.01324	0.00872
	362.347	0.00788	0.0093	0.01095	0.013	0.00886
	362.224	0.00767	0.00919	0.01064	0.01267	0.00899
	362.102	0.00753	0.00909	0.01041	0.01226	0.00909
	361.979	0.00747	0.00899	0.01028	0.01182	0.00918
	361.857	0.00752	0.0089	0.01027	0.01139	0.00926
	361.735	0.00767	0.00881	0.01039	0.01099	0.00932
	361.612	0.00792	0.00872	0.01062	0.01067	0.00939
	361.49	0.00828	0.00864	0.01096	0.01044	0.00946
	361.367	0.00871	0.00858	0.01139	0.01031	0.00955
	361.245	0.00919	0.00855	0.01187	0.0103	0.00967
	361.122	0.0097	0.00853	0.01238	0.0104	0.00981
	361	0.01021	0.00855	0.01287	0.01061	0.01
	360.878	0.01068	0.00861	0.01333	0.0109	0.01023
	360.755	0.01109	0.00871	0.0137	0.01125	0.01049
	360.633	0.01142	0.00885	0.01397	0.01163	0.01079
	360.51	0.01164	0.00902	0.0141	0.01203	0.01112
	360.388	0.01174	0.00924	0.01409	0.01239	0.01146
	360.265	0.0117	0.00949	0.01393	0.01272	0.01182
	360.143	0.01155	0.00978	0.01362	0.01297	0.01217
	360.021	0.01127	0.01008	0.01317	0.01314	0.01251
	359.898	0.0109	0.0104	0.01261	0.01322	0.01282
	359.776	0.01044	0.01074	0.01196	0.01321	0.01309
	359.653	0.00993	0.01107	0.01125	0.01312	0.01331
	359.531	0.00938	0.0114	0.01053	0.01296	0.01348
	359.408	0.00884	0.01172	0.00982	0.01274	0.01359
	359.286	0.00832	0.01202	0.00917	0.0125	0.01364
	359.164	0.00786	0.0123	0.00862	0.01226	0.01363
	359.041	0.00746	0.01255	0.00819	0.01203	0.01358
	358.919	0.00715	0.01277	0.0079	0.01186	0.01349
	358.796	0.00694	0.01297	0.00778	0.01175	0.01337
	358.674	0.00683	0.01313	0.00783	0.01173	0.01323
	358.551	0.00681	0.01326	0.00804	0.01181	0.01309
	358.429	0.00688	0.01335	0.00842	0.01198	0.01296
	358.307	0.00703	0.01341	0.00894	0.01225	0.01285
	358.184	0.00723	0.01344	0.00959	0.01261	0.01278
	358.062	0.00748	0.01344	0.01033	0.01304	0.01275
	357.939	0.00775	0.0134	0.01114	0.01354	0.01276
	357.817	0.00803	0.01334	0.01198	0.01407	0.01283
	357.694	0.00829	0.01326	0.01284	0.01462	0.01295
	357.572	0.00853	0.01315	0.01368	0.01517	0.01312
	357.45	0.00872	0.01303	0.01447	0.01569	0.01334
	357.327	0.00886	0.0129	0.01521	0.01618	0.0136
	357.205	0.00894	0.01277	0.01587	0.01662	0.01389
	357.082	0.00897	0.01264	0.01645	0.01701	0.01421
	356.96	0.00894	0.01254	0.01694	0.01734	0.01455
	356.838	0.00886	0.01245	0.01735	0.01762	0.01491
	356.715	0.00872	0.01241	0.01769	0.01785	0.01527
	356.593	0.00855	0.0124	0.01795	0.01805	0.01565
	356.47	0.00835	0.01245	0.01817	0.01824	0.01603
	356.348	0.00813	0.01256	0.01835	0.01841	0.01642
	356.225	0.00789	0.01273	0.0185	0.0186	0.01682
	356.103	0.00764	0.01297	0.01865	0.0188	0.01723
	355.981	0.0074	0.01327	0.0188	0.01903	0.01766
	355.858	0.00716	0.01364	0.01897	0.0193	0.01812
	355.736	0.00694	0.01407	0.01916	0.0196	0.01861
	355.613	0.00674	0.01454	0.01939	0.01995	0.01912
	355.491	0.00657	0.01506	0.01965	0.02032	0.01967
	355.368	0.00643	0.01561	0.01996	0.02073	0.02025
	355.246	0.00633	0.01617	0.0203	0.02115	0.02085
	355.124	0.00626	0.01674	0.02068	0.02159	0.02148
	355.001	0.00625	0.01731	0.0211	0.02202	0.02213
	354.879	0.00628	0.01786	0.02155	0.02245	0.02278
	354.756	0.00637	0.01838	0.02202	0.02288	0.02343
	354.634	0.00651	0.01888	0.02251	0.02329	0.02407
	354.511	0.0067	0.01934	0.02302	0.02369	0.02468
	354.389	0.00696	0.01977	0.02355	0.0241	0.02526
	354.267	0.00726	0.02016	0.02409	0.02452	0.02581
	354.144	0.00761	0.02054	0.02464	0.02496	0.02631
	354.022	0.00801	0.0209	0.02519	0.02544	0.02676
	353.899	0.00843	0.02126	0.02576	0.02599	0.02717
	353.777	0.00888	0.02163	0.02633	0.0266	0.02755
	353.654	0.00933	0.02202	0.02691	0.02732	0.0279
	353.532	0.00978	0.02244	0.0275	0.02813	0.02823
	353.41	0.01021	0.02292	0.02811	0.02906	0.02856
	353.287	0.01061	0.02345	0.02873	0.03011	0.02891
	353.165	0.01097	0.02405	0.02937	0.03128	0.0293
	353.042	0.01129	0.02472	0.03003	0.03255	0.02974
	352.92	0.01156	0.02547	0.03072	0.03393	0.03025
	352.797	0.01178	0.02629	0.03145	0.03538	0.03085
	352.675	0.01195	0.02719	0.03221	0.03689	0.03155
	352.553	0.01208	0.02816	0.03303	0.03844	0.03236
	352.43	0.01218	0.02919	0.0339	0.04	0.03329
	352.308	0.01227	0.03029	0.03483	0.04155	0.03435
	352.185	0.01236	0.03143	0.03584	0.04306	0.03553
	352.063	0.01247	0.03261	0.03693	0.04453	0.03682
	351.94	0.0126	0.03383	0.03811	0.04594	0.03823
	351.818	0.01279	0.03508	0.0394	0.04728	0.03974
	351.696	0.01303	0.03635	0.04078	0.04857	0.04133
	351.573	0.01334	0.03765	0.04228	0.04979	0.04301
	351.451	0.01372	0.03896	0.04388	0.05099	0.04475
	351.328	0.01417	0.0403	0.04559	0.05217	0.04655
	351.206	0.01467	0.04167	0.04741	0.05336	0.04839
	351.083	0.01522	0.04306	0.04933	0.0546	0.05026
	350.961	0.0158	0.04448	0.05134	0.05591	0.05216
	350.839	0.0164	0.04594	0.05343	0.05732	0.05409
	350.716	0.01699	0.04744	0.05558	0.05888	0.05604
	350.594	0.01755	0.04898	0.05779	0.06058	0.05801
	350.471	0.01807	0.05058	0.06004	0.06247	0.06001
	350.349	0.01852	0.05222	0.06232	0.06454	0.06203
	350.226	0.01891	0.05391	0.06461	0.0668	0.06409
	350.104	0.01922	0.05566	0.06691	0.06924	0.06618
	349.982	0.01946	0.05745	0.0692	0.07186	0.06831
	349.859	0.01963	0.0593	0.07149	0.07462	0.07047
	349.737	0.01976	0.06118	0.07378	0.07751	0.07268
	349.614	0.01985	0.06311	0.07606	0.08048	0.07491
	349.492	0.01994	0.06508	0.07833	0.08351	0.07717
	349.37	0.02006	0.06709	0.0806	0.08655	0.07945
	349.247	0.02022	0.06912	0.08289	0.08957	0.08175
	349.125	0.02047	0.07118	0.08518	0.09254	0.08403
	349.002	0.02082	0.07325	0.08749	0.09542	0.08631
	348.88	0.02129	0.07533	0.08982	0.09818	0.08855
	348.757	0.02189	0.07742	0.09217	0.10081	0.09074
	348.635	0.02262	0.0795	0.09453	0.10329	0.09287
	348.513	0.02348	0.08155	0.0969	0.1056	0.09493
	348.39	0.02445	0.08357	0.09925	0.10775	0.0969
	348.268	0.0255	0.08554	0.10156	0.10974	0.09878
	348.145	0.0266	0.08743	0.10382	0.11156	0.10054
	348.023	0.02771	0.08923	0.10599	0.11323	0.10218
	347.9	0.02878	0.09091	0.10804	0.11475	0.1037
	347.778	0.02978	0.09246	0.10994	0.11612	0.10509
	347.656	0.03066	0.09384	0.11166	0.11735	0.10635
	347.533	0.03137	0.09503	0.11315	0.11844	0.10747
	347.411	0.0319	0.09602	0.1144	0.11939	0.10845
	347.288	0.0322	0.09679	0.11538	0.12018	0.10929
	347.166	0.03228	0.09731	0.11607	0.12082	0.10998
	347.043	0.03213	0.0976	0.11646	0.12128	0.11052
	346.921	0.03176	0.09763	0.11655	0.12155	0.11091
	346.799	0.03119	0.09742	0.11634	0.12161	0.11114
	346.676	0.03045	0.09697	0.11584	0.12143	0.11121
	346.554	0.02959	0.09631	0.11508	0.12102	0.11111
	346.431	0.02864	0.09544	0.11407	0.12034	0.11084
	346.309	0.02766	0.09439	0.11286	0.11939	0.1104
	346.186	0.0267	0.0932	0.11146	0.11816	0.10978
	346.064	0.02579	0.09189	0.10992	0.11665	0.10899
	345.942	0.02497	0.09049	0.10826	0.11488	0.10802
	345.819	0.02428	0.08902	0.10652	0.11286	0.10688
	345.697	0.02373	0.08751	0.10472	0.11061	0.10559
	345.574	0.02333	0.08598	0.10289	0.10816	0.10415
	345.452	0.02308	0.08444	0.10103	0.10555	0.10257
	345.329	0.02296	0.0829	0.09916	0.10281	0.10087
	345.207	0.02294	0.08136	0.09728	0.09999	0.09906
	345.085	0.023	0.07982	0.09539	0.09713	0.09717
	344.962	0.02309	0.07827	0.09347	0.09426	0.09521
	344.84	0.02318	0.07669	0.09151	0.09143	0.0932
	344.717	0.02322	0.07507	0.08951	0.08867	0.09115
	344.595	0.02317	0.07339	0.08744	0.086	0.08909
	344.472	0.02302	0.07164	0.0853	0.08344	0.08701
	344.35	0.02273	0.0698	0.08307	0.08101	0.08492
	344.228	0.02229	0.06786	0.08075	0.0787	0.08284
	344.105	0.02171	0.06582	0.07834	0.07652	0.08076
	343.983	0.02098	0.06368	0.07585	0.07444	0.07868
	343.86	0.02014	0.06144	0.07329	0.07245	0.0766
	343.738	0.01921	0.05913	0.07068	0.07054	0.0745
	343.615	0.01823	0.05676	0.06804	0.06866	0.07238
	343.493	0.01723	0.05437	0.06541	0.06681	0.07023
	343.371	0.01628	0.05197	0.06282	0.06494	0.06804
	343.248	0.01539	0.04961	0.06029	0.06304	0.0658
	343.126	0.01462	0.04732	0.05786	0.06109	0.06352
	343.003	0.014	0.04513	0.05555	0.05907	0.06118
	342.881	0.01354	0.04306	0.05338	0.05698	0.0588
	342.758	0.01326	0.04113	0.05138	0.05482	0.05638
	342.636	0.01315	0.03937	0.04955	0.05259	0.05394
	342.514	0.01322	0.03777	0.04788	0.05031	0.0515
	342.391	0.01343	0.03635	0.04638	0.048	0.04906
	342.269	0.01376	0.03508	0.04503	0.04569	0.04667
	342.146	0.01417	0.03396	0.04381	0.0434	0.04434
	342.024	0.01462	0.03296	0.04269	0.04116	0.04211
	341.902	0.01507	0.03206	0.04165	0.039	0.03999
	341.779	0.01547	0.03124	0.04065	0.03696	0.03801
	341.657	0.01579	0.03047	0.03966	0.03505	0.0362
	341.534	0.016	0.02973	0.03866	0.03331	0.03457
	341.412	0.01607	0.02899	0.03763	0.03174	0.03312
	341.289	0.016	0.02824	0.03655	0.03036	0.03187
	341.167	0.01577	0.02747	0.03541	0.02917	0.0308
	341.045	0.0154	0.02667	0.03421	0.02816	0.02992
	340.922	0.0149	0.02586	0.03296	0.02732	0.0292
	340.8	0.0143	0.02504	0.03166	0.02662	0.02862
	340.677	0.01364	0.02422	0.03033	0.02606	0.02816
	340.555	0.01293	0.02342	0.02901	0.0256	0.02777
	340.432	0.01223	0.02266	0.0277	0.02521	0.02744
	340.31	0.01157	0.02195	0.02644	0.02486	0.02713
	340.188	0.01098	0.02132	0.02524	0.02453	0.0268
	340.065	0.01048	0.02077	0.02414	0.02418	0.02643
	339.943	0.01009	0.0203	0.02314	0.02379	0.02599
	339.82	0.00983	0.01992	0.02225	0.02336	0.02546
	339.698	0.0097	0.01962	0.02149	0.02286	0.02483
	339.575	0.00968	0.01938	0.02083	0.02229	0.0241
	339.453	0.00977	0.01919	0.02027	0.02165	0.02327
	339.331	0.00994	0.01901	0.0198	0.02095	0.02235
	339.208	0.01017	0.01883	0.01938	0.0202	0.02135
	339.086	0.01042	0.01862	0.019	0.01942	0.0203
	338.963	0.01067	0.01834	0.01864	0.01863	0.01922
	338.841	0.01088	0.01798	0.01825	0.01784	0.01815
	338.718	0.01104	0.01752	0.01783	0.01708	0.01711
	338.596	0.01112	0.01696	0.01735	0.01638	0.01613
	338.474	0.0111	0.01629	0.01681	0.01575	0.01524
	338.351	0.01099	0.01553	0.01619	0.0152	0.01447
	338.229	0.01078	0.01469	0.0155	0.01476	0.01384
	338.106	0.01047	0.0138	0.01475	0.01442	0.01334
	337.984	0.01009	0.01289	0.01397	0.01419	0.01301
	337.861	0.00964	0.012	0.01317	0.01406	0.01282
	337.739	0.00915	0.01117	0.01237	0.01403	0.01277
	337.617	0.00865	0.01044	0.01162	0.01409	0.01285
	337.494	0.00815	0.00985	0.01095	0.01422	0.01303
	337.372	0.00769	0.00941	0.01037	0.01441	0.01329
	337.249	0.00727	0.00916	0.00993	0.01463	0.0136
	337.127	0.00692	0.00911	0.00963	0.01486	0.01393
	337.004	0.00664	0.00925	0.00949	0.01508	0.01425
	336.882	0.00644	0.00957	0.00951	0.01528	0.01452
	336.76	0.00632	0.01005	0.0097	0.01544	0.01473
	336.637	0.00628	0.01066	0.01004	0.01555	0.01486
	336.515	0.00631	0.01136	0.0105	0.0156	0.01489
	336.392	0.00639	0.0121	0.01107	0.01558	0.01481
	336.27	0.00652	0.01283	0.0117	0.01549	0.01462
	336.147	0.00668	0.01351	0.01237	0.01534	0.01433
	336.025	0.00686	0.01409	0.01304	0.01511	0.01395
	335.903	0.00705	0.01454	0.01366	0.01483	0.01349
	335.78	0.00724	0.01482	0.01422	0.0145	0.01299
	335.658	0.00742	0.01493	0.01468	0.01413	0.01247
	335.535	0.00758	0.01484	0.01502	0.01372	0.01195
	335.413	0.00774	0.01458	0.01523	0.0133	0.01147
	335.29	0.00789	0.01415	0.0153	0.01285	0.01104
	335.168	0.00803	0.01357	0.01525	0.01241	0.01069
	335.046	0.00817	0.01289	0.01507	0.01197	0.01044
	334.923	0.00831	0.01215	0.01478	0.01154	0.0103
	334.801	0.00845	0.01138	0.01442	0.01112	0.01027
	334.678	0.0086	0.01064	0.01399	0.01072	0.01036
	334.556	0.00876	0.00995	0.01354	0.01035	0.01056
	334.434	0.00891	0.00936	0.01308	0.01	0.01086
	334.311	0.00907	0.00889	0.01264	0.00969	0.01123
	334.189	0.00921	0.00857	0.01223	0.00942	0.01166
	334.066	0.00934	0.00839	0.01187	0.00918	0.01212
	333.944	0.00943	0.00836	0.01158	0.009	0.01258
	333.821	0.00948	0.00848	0.01135	0.00886	0.01302
	333.699	0.00949	0.00871	0.01117	0.00878	0.01341
	333.577	0.00943	0.00904	0.01104	0.00876	0.01373
	333.454	0.00932	0.00943	0.01095	0.0088	0.01396
	333.332	0.00915	0.00987	0.01088	0.00891	0.01408
	333.209	0.00892	0.01031	0.01081	0.00908	0.01409
	333.087	0.00865	0.01073	0.01072	0.00932	0.01398
	332.964	0.00834	0.0111	0.0106	0.00962	0.01375
	332.842	0.00802	0.01141	0.01043	0.00997	0.01342
	332.72	0.00771	0.01165	0.01021	0.01037	0.01299
	332.597	0.00742	0.01181	0.00993	0.01079	0.01248
	332.475	0.00717	0.0119	0.00959	0.01123	0.0119
	332.352	0.00699	0.01191	0.0092	0.01166	0.01129
	332.23	0.0069	0.01188	0.00878	0.01207	0.01066
	332.107	0.00689	0.0118	0.00833	0.01245	0.01004
	331.985	0.007	0.01169	0.00787	0.01276	0.00943
	331.863	0.0072	0.01157	0.00743	0.013	0.00886
	331.74	0.00751	0.01146	0.00702	0.01316	0.00835
	331.618	0.0079	0.01135	0.00667	0.01321	0.0079
	331.495	0.00835	0.01126	0.00638	0.01317	0.00752
	331.373	0.00885	0.01118	0.00617	0.01302	0.00722
	331.25	0.00936	0.01111	0.00605	0.01277	0.00699
	331.128	0.00986	0.01104	0.00601	0.01244	0.00684
	331.006	0.01031	0.01097	0.00606	0.01203	0.00676
	330.883	0.01068	0.01087	0.00619	0.01158	0.00675
	330.761	0.01095	0.01073	0.00637	0.0111	0.00679
	330.638	0.01109	0.01055	0.00661	0.01062	0.00689
	330.516	0.0111	0.01032	0.00688	0.01016	0.00703
	330.393	0.01096	0.01004	0.00715	0.00976	0.00721
	330.271	0.01067	0.0097	0.00743	0.00944	0.00742
	330.149	0.01025	0.00932	0.00769	0.00922	0.00766
	330.026	0.00971	0.00892	0.00791	0.0091	0.00792
	329.904	0.00909	0.0085	0.0081	0.00912	0.0082
	329.781	0.00839	0.0081	0.00825	0.00925	0.0085
	329.659	0.00768	0.00774	0.00835	0.00951	0.00881
	329.536	0.00696	0.00743	0.00842	0.00987	0.00913
	329.414	0.0063	0.00721	0.00847	0.01033	0.00946
	329.292	0.00571	0.00708	0.00849	0.01085	0.00979
	329.169	0.00522	0.00706	0.00852	0.01141	0.0101
	329.047	0.00486	0.00716	0.00856	0.01198	0.01041
	328.924	0.00465	0.00736	0.00863	0.01252	0.01068
	328.802	0.00459	0.00765	0.00873	0.01301	0.01092
	328.679	0.00468	0.00801	0.00889	0.0134	0.01112
	328.557	0.00491	0.00842	0.00909	0.01368	0.01126
	328.435	0.00527	0.00883	0.00935	0.01382	0.01133
	328.312	0.00573	0.00922	0.00966	0.01382	0.01133
	328.19	0.00627	0.00954	0.01001	0.01366	0.01126
	328.067	0.00685	0.00976	0.01039	0.01335	0.0111
	327.945	0.00745	0.00986	0.01078	0.01289	0.01087
	327.822	0.00804	0.0098	0.01117	0.01232	0.01056
	327.7	0.00858	0.00959	0.01153	0.01164	0.01019
	327.578	0.00905	0.00921	0.01184	0.0109	0.00976
	327.455	0.00944	0.00867	0.01209	0.01012	0.0093
	327.333	0.00973	0.00801	0.01227	0.00934	0.00882
	327.21	0.00993	0.00724	0.01235	0.00859	0.00834
	327.088	0.01002	0.00641	0.01234	0.00791	0.00788
	326.966	0.01002	0.00557	0.01223	0.00733	0.00746
	326.843	0.00995	0.00476	0.01203	0.00686	0.00711
	326.721	0.00981	0.00403	0.01173	0.00653	0.00683
	326.598	0.00964	0.00343	0.01137	0.00635	0.00665
	326.476	0.00944	0.00299	0.01094	0.00631	0.00658
	326.353	0.00923	0.00274	0.01047	0.00641	0.00662
	326.231	0.00905	0.0027	0.00999	0.00663	0.00676
	326.109	0.00889	0.00287	0.00951	0.00696	0.00701
	325.986	0.00877	0.00325	0.00906	0.00737	0.00735
	325.864	0.00869	0.00382	0.00865	0.00783	0.00778
	325.741	0.00865	0.00453	0.00831	0.00832	0.00826
	325.619	0.00865	0.00535	0.00804	0.00879	0.00878
	325.496	0.00868	0.00622	0.00787	0.00922	0.00931
	325.374	0.00873	0.0071	0.00779	0.00959	0.00983
	325.252	0.00877	0.00794	0.0078	0.00987	0.01032
	325.129	0.0088	0.00867	0.00791	0.01005	0.01075
	325.007	0.00879	0.00927	0.00811	0.01012	0.01111
	324.884	0.00874	0.00969	0.00838	0.01007	0.01138
	324.762	0.00863	0.00993	0.00872	0.00991	0.01156
	324.639	0.00845	0.00996	0.0091	0.00965	0.01163
	324.517	0.0082	0.00979	0.00952	0.00931	0.01159
	324.395	0.00789	0.00945	0.00995	0.00891	0.01146
	324.272	0.00751	0.00896	0.01038	0.00846	0.01124
	324.15	0.00709	0.00835	0.01079	0.008	0.01095
	324.027	0.00664	0.00768	0.01116	0.00755	0.0106
	323.905	0.00616	0.00698	0.01149	0.00713	0.01022
	323.782	0.0057	0.00631	0.01176	0.00677	0.00981
	323.66	0.00527	0.0057	0.01196	0.00647	0.00941
	323.538	0.00488	0.0052	0.01208	0.00626	0.00903
	323.415	0.00457	0.00483	0.01213	0.00615	0.00868
	323.293	0.00434	0.00462	0.01209	0.00613	0.00839
	323.17	0.00421	0.00456	0.01199	0.00621	0.00816
	323.048	0.00419	0.00466	0.01181	0.00638	0.00799
	322.925	0.00427	0.0049	0.01156	0.00662	0.0079
	322.803	0.00447	0.00526	0.01127	0.00694	0.00787
	322.681	0.00476	0.0057	0.01092	0.0073	0.00792
	322.558	0.00513	0.0062	0.01055	0.0077	0.00802
	322.436	0.00557	0.00672	0.01016	0.00812	0.00818
	322.313	0.00605	0.00723	0.00978	0.00853	0.00838
	322.191	0.00655	0.0077	0.0094	0.00892	0.00862
	322.068	0.00705	0.0081	0.00906	0.00928	0.00888
	321.946	0.00752	0.00843	0.00875	0.0096	0.00914
	321.824	0.00794	0.00866	0.00851	0.00986	0.00941
	321.701	0.00828	0.00882	0.00833	0.01007	0.00967
	321.579	0.00854	0.00889	0.00822	0.01021	0.00992
	321.456	0.00869	0.00891	0.00819	0.01028	0.01015
	321.334	0.00873	0.0089	0.00823	0.01029	0.01035
	321.211	0.00866	0.00888	0.00836	0.01024	0.01052
	321.089	0.00847	0.00887	0.00855	0.01013	0.01067
	320.967	0.00818	0.0089	0.00881	0.00998	0.01078
	320.844	0.0078	0.00899	0.00911	0.00978	0.01086
	320.722	0.00734	0.00915	0.00944	0.00954	0.01092
	320.599	0.00682	0.0094	0.00979	0.00928	0.01094
	320.477	0.00627	0.00971	0.01013	0.009	0.01094
	320.354	0.0057	0.01009	0.01046	0.0087	0.01091
	320.232	0.00514	0.01052	0.01075	0.00839	0.01085
	320.11	0.00462	0.01097	0.01098	0.00808	0.01076
	319.987	0.00415	0.01141	0.01115	0.00778	0.01066
	319.865	0.00375	0.01181	0.01125	0.00748	0.01053
	319.742	0.00345	0.01214	0.01127	0.0072	0.01038
	319.62	0.00324	0.01237	0.01122	0.00694	0.01022
	319.498	0.00315	0.01247	0.01109	0.00671	0.01004
	319.375	0.00317	0.01244	0.01091	0.0065	0.00986
	319.253	0.0033	0.01225	0.01067	0.00633	0.00968
	319.13	0.00354	0.01192	0.01039	0.00619	0.0095
	319.008	0.00388	0.01145	0.0101	0.00608	0.00933
	318.885	0.0043	0.01086	0.00981	0.00602	0.00917
	318.763	0.0048	0.01017	0.00953	0.00599	0.00904
	318.641	0.00535	0.00943	0.00928	0.006	0.00893
	318.518	0.00594	0.00866	0.00908	0.00604	0.00885
	318.396	0.00654	0.00791	0.00893	0.00611	0.00879
	318.273	0.00713	0.00721	0.00883	0.00621	0.00876
	318.151	0.00769	0.0066	0.00878	0.00633	0.00876
	318.028	0.00822	0.0061	0.00879	0.00647	0.00878
	317.906	0.00868	0.00573	0.00883	0.00662	0.00882
	317.784	0.00907	0.00552	0.00891	0.00676	0.00886
	317.661	0.00938	0.00545	0.009	0.00691	0.0089
	317.539	0.00961	0.00552	0.00909	0.00706	0.00892
	317.416	0.00976	0.00573	0.00916	0.00719	0.00893
	317.294	0.00981	0.00604	0.00921	0.00731	0.00891
	317.171	0.0098	0.00644	0.00921	0.00742	0.00885
	317.049	0.00971	0.00689	0.00916	0.00751	0.00875
	316.927	0.00957	0.00736	0.00905	0.0076	0.0086
	316.804	0.00938	0.00783	0.00889	0.00768	0.00841
	316.682	0.00917	0.00826	0.00868	0.00775	0.00818
	316.559	0.00894	0.00864	0.00843	0.00783	0.00791
	316.437	0.00871	0.00894	0.00816	0.00791	0.00761
	316.314	0.0085	0.00917	0.00787	0.008	0.0073
	316.192	0.00831	0.00932	0.00759	0.00809	0.00698
	316.07	0.00815	0.00939	0.00733	0.0082	0.00667
	315.947	0.00802	0.00941	0.00711	0.00831	0.00639
	315.825	0.00794	0.00937	0.00695	0.00842	0.00616
	315.702	0.00789	0.00931	0.00686	0.00853	0.00597
	315.58	0.00788	0.00924	0.00684	0.00862	0.00585
	315.457	0.0079	0.00919	0.0069	0.00869	0.00581
	315.335	0.00794	0.00916	0.00702	0.00874	0.00584
	315.213	0.00799	0.00918	0.00721	0.00874	0.00595
	315.09	0.00805	0.00925	0.00745	0.00868	0.00614
	314.968	0.0081	0.00937	0.00771	0.00857	0.0064
	314.845	0.00815	0.00956	0.00799	0.0084	0.00671
	314.723	0.00818	0.00979	0.00826	0.00815	0.00708
	314.6	0.00819	0.01006	0.0085	0.00784	0.00747
	314.478	0.00818	0.01035	0.00869	0.00747	0.00788
	314.356	0.00816	0.01064	0.00883	0.00705	0.00828
	314.233	0.00813	0.01092	0.00889	0.00659	0.00867
	314.111	0.0081	0.01117	0.00888	0.00611	0.00903
	313.988	0.00806	0.01136	0.00879	0.00563	0.00934
	313.866	0.00805	0.01149	0.00864	0.00517	0.0096
	313.743	0.00806	0.01155	0.00842	0.00476	0.0098
	313.621	0.0081	0.01153	0.00817	0.00442	0.00994
	313.499	0.00818	0.01143	0.0079	0.00416	0.01002
	313.376	0.0083	0.01125	0.00763	0.00402	0.01004
	313.254	0.00847	0.011	0.00737	0.004	0.01002
	313.131	0.00869	0.01069	0.00716	0.0041	0.00996
	313.009	0.00894	0.01032	0.00699	0.00434	0.00988
	312.886	0.00922	0.00992	0.0069	0.0047	0.00979
	312.764	0.00951	0.0095	0.00687	0.00519	0.0097
	312.642	0.0098	0.00907	0.00691	0.00577	0.00962
	312.519	0.01008	0.00865	0.00702	0.00643	0.00955
	312.397	0.01031	0.00823	0.00718	0.00714	0.00951
	312.274	0.01048	0.00784	0.00738	0.00787	0.0095
	312.152	0.01059	0.00748	0.0076	0.00859	0.00952
	312.029	0.0106	0.00716	0.00782	0.00927	0.00956
	311.907	0.01051	0.00686	0.00802	0.00988	0.00961
	311.785	0.01032	0.0066	0.00818	0.01039	0.00967
	311.662	0.01001	0.00638	0.00828	0.01079	0.00973
	311.54	0.00961	0.0062	0.00831	0.01106	0.00977
	311.417	0.00911	0.00606	0.00827	0.0112	0.00978
	311.295	0.00853	0.00595	0.00815	0.01119	0.00975
	311.173	0.00789	0.00589	0.00796	0.01106	0.00967
	311.05	0.00721	0.00587	0.00771	0.01082	0.00953
	310.928	0.00653	0.00589	0.00742	0.01048	0.00932
	310.805	0.00585	0.00597	0.00711	0.01007	0.00906
	310.683	0.00521	0.0061	0.0068	0.00961	0.00873
	310.56	0.00464	0.00629	0.00651	0.00914	0.00834
	310.438	0.00414	0.00652	0.00627	0.00868	0.00792
	310.316	0.00374	0.00681	0.0061	0.00826	0.00746
	310.193	0.00345	0.00714	0.006	0.00789	0.00698
	310.071	0.00327	0.00751	0.006	0.00759	0.0065
	309.948	0.0032	0.00789	0.00609	0.00737	0.00605
	309.826	0.00322	0.00829	0.00626	0.00724	0.00563
	309.703	0.00334	0.00868	0.00651	0.00719	0.00526
	309.581	0.00352	0.00905	0.00681	0.00721	0.00497
	309.459	0.00375	0.00937	0.00715	0.00729	0.00475
	309.336	0.004	0.00963	0.00749	0.00741	0.00463
	309.214	0.00426	0.00982	0.00782	0.00755	0.0046
	309.091	0.0045	0.00992	0.0081	0.00769	0.00466
	308.969	0.00471	0.00992	0.00831	0.00781	0.00482
	308.846	0.00486	0.00983	0.00843	0.0079	0.00507
	308.724	0.00495	0.00965	0.00845	0.00793	0.0054
	308.602	0.00497	0.00938	0.00837	0.00792	0.0058
	308.479	0.00493	0.00904	0.00818	0.00784	0.00624
	308.357	0.00483	0.00864	0.00789	0.00771	0.00672
	308.234	0.00469	0.0082	0.00752	0.00754	0.00722
	308.112	0.00453	0.00776	0.0071	0.00734	0.00771
	307.989	0.00435	0.00732	0.00665	0.00714	0.00818
	307.867	0.00419	0.00691	0.00619	0.00694	0.00862
	307.745	0.00407	0.00655	0.00577	0.00678	0.00902
	307.622	0.004	0.00626	0.0054	0.00668	0.00935
	307.5	0.00402	0.00604	0.00511	0.00665	0.00961
	307.377	0.00412	0.00589	0.00493	0.00671	0.0098
	307.255	0.00432	0.00583	0.00486	0.00688	0.00991
	307.132	0.00462	0.00584	0.00492	0.00714	0.00994
	307.01	0.00502	0.0059	0.00509	0.0075	0.00989
	306.888	0.0055	0.00601	0.00537	0.00794	0.00977
	306.765	0.00606	0.00614	0.00573	0.00845	0.00959
	306.643	0.00668	0.00629	0.00617	0.009	0.00935
	306.52	0.00733	0.00642	0.00664	0.00956	0.00907
	306.398	0.00798	0.00653	0.00711	0.01011	0.00875
	306.275	0.00861	0.0066	0.00757	0.01061	0.00841
	306.153	0.00919	0.00662	0.00797	0.01103	0.00806
	306.031	0.00969	0.00659	0.0083	0.01134	0.00772
	305.908	0.01011	0.00652	0.00854	0.01152	0.00739
	305.786	0.01042	0.00642	0.00867	0.01156	0.00708
	305.663	0.01061	0.00629	0.00869	0.01145	0.00681
	305.541	0.01068	0.00615	0.0086	0.01119	0.00658
	305.418	0.01062	0.00602	0.00843	0.01078	0.0064
	305.296	0.01046	0.00592	0.00817	0.01025	0.00628
	305.174	0.01019	0.00586	0.00786	0.00962	0.0062
	305.051	0.00984	0.00587	0.00753	0.00891	0.00619
	304.929	0.00944	0.00596	0.00719	0.00815	0.00622
	304.806	0.00899	0.00612	0.00688	0.00739	0.0063
	304.684	0.00853	0.00635	0.00663	0.00666	0.00641
	304.562	0.00808	0.00667	0.00646	0.00598	0.00656
	304.439	0.00765	0.00703	0.00638	0.00539	0.00673
	304.317	0.00727	0.00745	0.0064	0.0049	0.0069
	304.194	0.00696	0.00788	0.00653	0.00454	0.00707
	304.072	0.00671	0.00831	0.00677	0.0043	0.00722
	303.949	0.00653	0.00872	0.00709	0.00419	0.00734
	303.827	0.00643	0.00908	0.0075	0.00421	0.00741
	303.705	0.00639	0.00937	0.00797	0.00433	0.00744
	303.582	0.00642	0.00958	0.00847	0.00454	0.00741
	303.46	0.00649	0.00971	0.00899	0.00482	0.00732
	303.337	0.00659	0.00974	0.0095	0.00514	0.00716
	303.215	0.00671	0.00969	0.00997	0.00548	0.00693
	303.092	0.00682	0.00956	0.0104	0.00581	0.00665
	302.97	0.00693	0.00938	0.01076	0.00612	0.00631
	302.848	0.007	0.00915	0.01105	0.0064	0.00594
	302.725	0.00704	0.00891	0.01125	0.00662	0.00553
	302.603	0.00704	0.00868	0.01138	0.0068	0.00511
	302.48	0.00698	0.00848	0.01142	0.00692	0.0047
	302.358	0.00688	0.00833	0.0114	0.00699	0.00431
	302.235	0.00674	0.00824	0.01131	0.00704	0.00395
	302.113	0.00656	0.00822	0.01117	0.00706	0.00365
	301.991	0.00635	0.00827	0.011	0.00708	0.00343
	301.868	0.00614	0.00838	0.01079	0.00711	0.00328
	301.746	0.00592	0.00853	0.01056	0.00717	0.00322
	301.623	0.00571	0.00871	0.01032	0.00726	0.00325
	301.501	0.00553	0.00889	0.01008	0.0074	0.00338
	301.378	0.00538	0.00904	0.00982	0.00758	0.00359
	301.256	0.00528	0.00913	0.00957	0.00782	0.00389
	301.134	0.00524	0.00915	0.0093	0.00809	0.00426
	301.011	0.00526	0.00906	0.00903	0.00838	0.00468
	300.889	0.00534	0.00886	0.00876	0.00869	0.00513
	300.766	0.00548	0.00854	0.00847	0.009	0.0056
	300.644	0.00567	0.00809	0.00818	0.00927	0.00607
	300.521	0.00591	0.00754	0.00788	0.00951	0.00651
	300.399	0.00618	0.00691	0.00758	0.00968	0.00691
	300.277	0.00648	0.00621	0.00728	0.00978	0.00726
	300.154	0.00679	0.00549	0.007	0.00979	0.00753
	300.032	0.00709	0.00478	0.00675	0.00972	0.00773
	299.909	0.00737	0.00413	0.00653	0.00955	0.00785
	299.787	0.00763	0.00356	0.00636	0.00932	0.00789
	299.664	0.00783	0.00313	0.00624	0.00901	0.00786
	299.542	0.00797	0.00285	0.00619	0.00866	0.00776
	299.42	0.00805	0.00274	0.0062	0.00829	0.00761
	299.297	0.00805	0.00282	0.00628	0.00791	0.00743
	299.175	0.00798	0.00309	0.00642	0.00756	0.00724
	299.052	0.00783	0.00352	0.00662	0.00725	0.00705
	298.93	0.0076	0.00411	0.00686	0.00701	0.0069
	298.807	0.00731	0.00483	0.00713	0.00686	0.00679
	298.685	0.00696	0.00563	0.0074	0.00679	0.00674
	298.563	0.00657	0.00647	0.00767	0.00683	0.00677
	298.44	0.00614	0.00732	0.0079	0.00696	0.00688
	298.318	0.0057	0.00814	0.00808	0.00717	0.00708
	298.195	0.00527	0.00888	0.0082	0.00746	0.00736
	298.073	0.00486	0.00951	0.00824	0.00779	0.00773
	297.95	0.00449	0.01003	0.00819	0.00816	0.00816
	297.828	0.00419	0.0104	0.00807	0.00852	0.00863
	297.706	0.00397	0.01063	0.00787	0.00886	0.00914
	297.583	0.00384	0.01072	0.00761	0.00916	0.00965
	297.461	0.00381	0.0107	0.0073	0.00938	0.01013
	297.338	0.00389	0.01057	0.00697	0.00952	0.01056
	297.216	0.00409	0.01037	0.00665	0.00957	0.01092
	297.094	0.0044	0.01014	0.00636	0.00951	0.01118
	296.971	0.00481	0.00988	0.00613	0.00936	0.01131
	296.849	0.00532	0.00965	0.00598	0.00913	0.01131
	296.726	0.00591	0.00945	0.00594	0.00882	0.01116
	296.604	0.00657	0.0093	0.00601	0.00846	0.01086
	296.481	0.00726	0.00921	0.00622	0.00807	0.0104
	296.359	0.00797	0.00919	0.00656	0.00768	0.00981
	296.237	0.00867	0.00922	0.00702	0.00731	0.00908
	296.114	0.00934	0.00929	0.00759	0.00698	0.00825
	295.992	0.00995	0.00938	0.00825	0.00672	0.00734
	295.869	0.01049	0.00947	0.00896	0.00653	0.00637
	295.747	0.01093	0.00953	0.00971	0.00642	0.00538
	295.624	0.01126	0.00954	0.01045	0.0064	0.0044
	295.502	0.01147	0.00948	0.01116	0.00647	0.00347
	295.38	0.01156	0.00933	0.01179	0.00661	0.0026
	295.257	0.01153	0.0091	0.01232	0.0068	0.00183
	295.135	0.01138	0.00878	0.01273	0.00703	0.00118
	295.012	0.01112	0.00837	0.01301	0.00728	0.000660727
	294.89	0.01078	0.00791	0.01313	0.00752	0.000290983
	294.767	0.01037	0.00742	0.01311	0.00774	7.1486e-05
	294.645	0.00992	0.00692	0.01295	0.0079	0
	294.523	0.00943	0.00645	0.01266	0.008	6.82259e-05
	294.4	0.00894	0.00605	0.01226	0.00803	0.000262458
	294.278	0.00847	0.00574	0.01177	0.00798	0.000564489
	294.155	0.00804	0.00557	0.01122	0.00785	0.000952721
	294.033	0.00766	0.00554	0.01065	0.00765	0.0014
	293.91	0.00733	0.00567	0.01006	0.0074	0.00189
	293.788	0.00708	0.00596	0.0095	0.00711	0.0024
	293.666	0.00689	0.00641	0.00898	0.0068	0.00289
	293.543	0.00677	0.00699	0.00851	0.0065	0.00336
	293.421	0.00671	0.00767	0.00811	0.00623	0.00379
	293.298	0.00669	0.00842	0.00779	0.00602	0.00417
	293.176	0.00671	0.0092	0.00754	0.00587	0.00449
	293.053	0.00675	0.00996	0.00735	0.00581	0.00475
	292.931	0.00679	0.01065	0.00722	0.00585	0.00497
	292.809	0.00682	0.01124	0.00714	0.00599	0.00514
	292.686	0.00682	0.01168	0.0071	0.00623	0.00527
	292.564	0.00679	0.01195	0.00708	0.00655	0.00539
	292.441	0.00671	0.01203	0.00707	0.00694	0.0055
	292.319	0.00659	0.01192	0.00706	0.00739	0.00562
	292.196	0.00642	0.01161	0.00704	0.00787	0.00576
	292.074	0.00621	0.01113	0.00701	0.00835	0.00592
	291.952	0.00597	0.01051	0.00698	0.00882	0.00613
	291.829	0.00571	0.00977	0.00693	0.00924	0.00636
	291.707	0.00544	0.00896	0.00688	0.0096	0.00663
	291.584	0.00518	0.00813	0.00684	0.00987	0.00692
	291.462	0.00495	0.0073	0.00681	0.01006	0.00722
	291.339	0.00476	0.00653	0.00679	0.01015	0.00752
	291.217	0.00462	0.00586	0.0068	0.01013	0.0078
	291.095	0.00455	0.0053	0.00684	0.01003	0.00804
	290.972	0.00455	0.00488	0.00691	0.00983	0.00822
	290.85	0.00463	0.0046	0.00702	0.00957	0.00833
	290.727	0.00478	0.00447	0.00715	0.00925	0.00835
	290.605	0.00501	0.00448	0.00729	0.0089	0.00828
	290.482	0.0053	0.00461	0.00745	0.00854	0.00812
	290.36	0.00564	0.00483	0.00761	0.00817	0.00786
	290.238	0.00602	0.00512	0.00776	0.00783	0.00752
	290.115	0.00643	0.00545	0.00788	0.00752	0.00711
	289.993	0.00684	0.00579	0.00797	0.00725	0.00665
	289.87	0.00725	0.0061	0.00802	0.00703	0.00617
	289.748	0.00763	0.00638	0.00803	0.00685	0.00569
	289.625	0.00799	0.00661	0.00799	0.00673	0.00524
	289.503	0.0083	0.00678	0.0079	0.00664	0.00486
	289.381	0.00856	0.00688	0.00779	0.00659	0.00456
	289.258	0.00876	0.00693	0.00764	0.00656	0.00436
	289.136	0.00892	0.00694	0.00749	0.00653	0.00429
	289.013	0.00902	0.00691	0.00734	0.00651	0.00434
	288.891	0.00908	0.00688	0.00721	0.00647	0.00453
	288.769	0.00911	0.00686	0.00712	0.00642	0.00483
	288.646	0.0091	0.00686	0.00707	0.00635	0.00523
	288.524	0.00907	0.00689	0.00708	0.00625	0.00572
	288.401	0.00903	0.00698	0.00715	0.00612	0.00625
	288.279	0.00899	0.00711	0.00728	0.00597	0.0068
	288.156	0.00894	0.00729	0.00748	0.00581	0.00733
	288.034	0.0089	0.0075	0.00772	0.00564	0.00781
	287.912	0.00887	0.00773	0.00801	0.00548	0.00819
	287.789	0.00883	0.00796	0.00831	0.00532	0.00845
	287.667	0.0088	0.00817	0.00862	0.00519	0.00858
	287.544	0.00877	0.00833	0.0089	0.00508	0.00854
	287.422	0.00873	0.00841	0.00915	0.00501	0.00835
	287.299	0.00867	0.00841	0.00933	0.00497	0.00801
	287.177	0.00858	0.0083	0.00944	0.00496	0.00752
	287.055	0.00847	0.00808	0.00945	0.00499	0.00693
	286.932	0.00832	0.00775	0.00937	0.00504	0.00625
	286.81	0.00814	0.00731	0.00919	0.00511	0.00553
	286.687	0.00791	0.00678	0.00892	0.00519	0.00481
	286.565	0.00765	0.00618	0.00856	0.00527	0.00414
	286.442	0.00736	0.00554	0.00813	0.00534	0.00355
	286.32	0.00704	0.00489	0.00766	0.00539	0.00308
	286.198	0.0067	0.00426	0.00716	0.00542	0.00277
	286.075	0.00635	0.00369	0.00666	0.00542	0.00263
	285.953	0.00601	0.0032	0.00619	0.00539	0.00267
	285.83	0.00568	0.00282	0.00577	0.00534	0.00289
	285.708	0.00537	0.00256	0.00543	0.00527	0.00329
	285.585	0.00511	0.00244	0.00518	0.00518	0.00383
	285.463	0.00488	0.00246	0.00503	0.00509	0.00448
	285.341	0.00471	0.00261	0.00499	0.00501	0.0052
	285.218	0.0046	0.00288	0.00506	0.00495	0.00595
	285.096	0.00454	0.00324	0.00524	0.00493	0.00668
	284.973	0.00454	0.00368	0.00552	0.00494	0.00734
	284.851	0.0046	0.00415	0.00588	0.00501	0.00788
	284.728	0.00471	0.00464	0.00631	0.00514	0.00827
	284.606	0.00486	0.0051	0.00677	0.00533	0.00849
	284.484	0.00505	0.00552	0.00725	0.00557	0.00852
	284.361	0.00527	0.00587	0.00773	0.00586	0.00835
	284.239	0.00552	0.00613	0.00817	0.00619	0.00799
	284.116	0.00578	0.0063	0.00856	0.00655	0.00747
	283.994	0.00605	0.00638	0.00889	0.00692	0.00682
	283.871	0.00632	0.00638	0.00914	0.00728	0.00608
	283.749	0.00659	0.0063	0.00929	0.00761	0.0053
	283.627	0.00685	0.00616	0.00935	0.00791	0.00453
	283.504	0.00711	0.00599	0.00932	0.00814	0.00381
	283.382	0.00736	0.0058	0.00919	0.00831	0.00321
	283.259	0.0076	0.00563	0.00899	0.0084	0.00277
	283.137	0.00784	0.00549	0.00871	0.0084	0.00251
	283.014	0.00806	0.00539	0.00837	0.00832	0.00246
	282.892	0.00828	0.00536	0.00799	0.00815	0.00264
	282.77	0.00849	0.0054	0.00758	0.00792	0.00303
	282.647	0.00869	0.00551	0.00716	0.00764	0.00362
	282.525	0.00887	0.00568	0.00674	0.00731	0.00438
	282.402	0.00903	0.00591	0.00635	0.00696	0.00528
	282.28	0.00918	0.00617	0.00598	0.00661	0.00627
	282.158	0.0093	0.00646	0.00567	0.00628	0.00729
	282.035	0.00938	0.00675	0.00541	0.00599	0.0083
	281.913	0.00943	0.00702	0.00522	0.00575	0.00924
	281.79	0.00944	0.00726	0.0051	0.00558	0.01007
	281.668	0.0094	0.00744	0.00505	0.00548	0.01075
	281.545	0.00932	0.00757	0.00509	0.00547	0.01124
	281.423	0.00919	0.00763	0.0052	0.00553	0.01155
	281.301	0.00903	0.00763	0.00539	0.00567	0.01165
	281.178	0.00882	0.00756	0.00564	0.00587	0.01156
	281.056	0.00859	0.00744	0.00596	0.00613	0.01131
	280.933	0.00834	0.00727	0.00632	0.00643	0.01091
	280.811	0.00808	0.00708	0.00672	0.00675	0.0104
	280.688	0.00782	0.00687	0.00714	0.00707	0.00984
	280.566	0.00758	0.00665	0.00757	0.00737	0.00926
	280.444	0.00738	0.00645	0.00798	0.00764	0.00871
	280.321	0.00721	0.00628	0.00835	0.00786	0.00823
	280.199	0.00709	0.00613	0.00867	0.00803	0.00786
	280.076	0.00703	0.00601	0.00893	0.00812	0.00762
	279.954	0.00703	0.00593	0.0091	0.00814	0.00752
	279.831	0.0071	0.00587	0.00917	0.00809	0.00757
	279.709	0.00722	0.00584	0.00914	0.00797	0.00777
	279.587	0.0074	0.00582	0.00901	0.00777	0.00809
	279.464	0.00762	0.00581	0.00877	0.00753	0.00851
	279.342	0.00788	0.0058	0.00843	0.00723	0.009
	279.219	0.00815	0.00579	0.00802	0.0069	0.00951
	279.097	0.00842	0.00577	0.00754	0.00655	0.01002
	278.974	0.00867	0.00574	0.00701	0.00619	0.01048
	278.852	0.0089	0.00572	0.00648	0.00584	0.01085
	278.73	0.00908	0.0057	0.00596	0.0055	0.01112
	278.607	0.0092	0.00569	0.00548	0.00519	0.01125
	278.485	0.00926	0.00572	0.00508	0.00491	0.01125
	278.362	0.00924	0.00579	0.00477	0.00468	0.0111
	278.24	0.00916	0.00592	0.00459	0.00449	0.01083
	278.117	0.00901	0.00612	0.00453	0.00436	0.01044
	277.995	0.0088	0.0064	0.00462	0.00427	0.00996
	277.873	0.00855	0.00676	0.00486	0.00424	0.00943
	277.75	0.00826	0.0072	0.00523	0.00426	0.00888
	277.628	0.00795	0.00772	0.00572	0.00432	0.00835
	277.505	0.00764	0.00829	0.00632	0.00444	0.00787
	277.383	0.00734	0.0089	0.00698	0.0046	0.00748
	277.26	0.00708	0.00952	0.00769	0.00481	0.00719
	277.138	0.00686	0.01011	0.00841	0.00505	0.00702
	277.016	0.0067	0.01066	0.00909	0.00533	0.00699
	276.893	0.0066	0.01113	0.00971	0.00565	0.00709
	276.771	0.00657	0.01148	0.01023	0.00599	0.0073
	276.648	0.0066	0.0117	0.01064	0.00636	0.00761
	276.526	0.00669	0.01176	0.0109	0.00675	0.008
	276.403	0.00682	0.01165	0.01102	0.00716	0.00842
	276.281	0.00699	0.01137	0.01098	0.00757	0.00884
	276.159	0.00717	0.01093	0.01081	0.00798	0.00923
	276.036	0.00736	0.01036	0.0105	0.00838	0.00955
	275.914	0.00753	0.00966	0.01009	0.00876	0.00978
	275.791	0.00767	0.00889	0.0096	0.00911	0.00989
	275.669	0.00777	0.00807	0.00906	0.00943	0.00987
	275.546	0.00781	0.00726	0.00852	0.00971	0.00971
	275.424	0.00779	0.0065	0.008	0.00994	0.00942
	275.302	0.00771	0.00583	0.00754	0.01011	0.00901
	275.179	0.00758	0.00528	0.00716	0.01022	0.0085
	275.057	0.00741	0.00489	0.00689	0.01027	0.00792
	274.934	0.0072	0.00468	0.00673	0.01027	0.00731
	274.812	0.00698	0.00466	0.0067	0.01021	0.0067
	274.69	0.00677	0.00483	0.00678	0.0101	0.00613
	274.567	0.00658	0.00517	0.00697	0.00994	0.00564
	274.445	0.00645	0.00566	0.00725	0.00975	0.00527
	274.322	0.00639	0.00627	0.0076	0.00954	0.00504
	274.2	0.00642	0.00696	0.00798	0.00932	0.00496
	274.077	0.00656	0.00768	0.00837	0.0091	0.00506
	273.955	0.0068	0.00839	0.00874	0.00888	0.00533
	273.833	0.00715	0.00904	0.00906	0.00869	0.00577
	273.71	0.0076	0.00959	0.0093	0.00852	0.00635
	273.588	0.00815	0.01002	0.00946	0.00838	0.00705
	273.465	0.00877	0.01029	0.00951	0.00828	0.00784
	273.343	0.00944	0.01039	0.00945	0.00822	0.00868
	273.22	0.01012	0.01032	0.0093	0.00819	0.00953
	273.098	0.0108	0.01009	0.00905	0.0082	0.01035
	272.976	0.01144	0.00971	0.00873	0.00823	0.01109
	272.853	0.012	0.00923	0.00836	0.00828	0.01172
	272.731	0.01246	0.00868	0.00796	0.00835	0.01222
	272.608	0.0128	0.00809	0.00757	0.00843	0.01254
	272.486	0.013	0.00753	0.0072	0.0085	0.01269
	272.363	0.01305	0.00702	0.00689	0.00857	0.01265
	272.241	0.01295	0.00661	0.00664	0.00864	0.01242
	272.119	0.01271	0.00635	0.00649	0.00869	0.01202
	271.996	0.01235	0.00624	0.00643	0.00872	0.01146
	271.874	0.01189	0.00631	0.00647	0.00875	0.01076
	271.751	0.01136	0.00657	0.0066	0.00877	0.00996
	271.629	0.0108	0.00701	0.00682	0.00878	0.00909
	271.506	0.01025	0.00762	0.00711	0.00879	0.00819
	271.384	0.00974	0.00836	0.00744	0.00882	0.00729
	271.262	0.00932	0.00921	0.00781	0.00885	0.00643
	271.139	0.00902	0.01013	0.00818	0.0089	0.00563
	271.017	0.00887	0.01107	0.00854	0.00898	0.00493
	270.894	0.0089	0.01199	0.00887	0.00908	0.00435
	270.772	0.00911	0.01287	0.00915	0.00921	0.00389
	270.649	0.00953	0.01365	0.00937	0.00937	0.00358
	270.527	0.01013	0.01432	0.00954	0.00954	0.0034
	270.405	0.01093	0.01486	0.00964	0.00973	0.00335
	270.282	0.01189	0.01526	0.00969	0.00993	0.00342
	270.16	0.013	0.01552	0.00969	0.01012	0.00358
	270.037	0.01423	0.01566	0.00966	0.0103	0.00383
	269.915	0.01556	0.01569	0.00962	0.01045	0.00412
	269.792	0.01696	0.01565	0.00958	0.01057	0.00444
	269.67	0.0184	0.01558	0.00955	0.01065	0.00475
	269.548	0.01987	0.0155	0.00956	0.01067	0.00504
	269.425	0.02136	0.01546	0.00961	0.01063	0.00528
	269.303	0.02285	0.01551	0.00971	0.01054	0.00545
	269.18	0.02434	0.01568	0.00987	0.01039	0.00554
	269.058	0.02585	0.01599	0.01007	0.01018	0.00554
	268.935	0.02738	0.01648	0.01033	0.00992	0.00544
	268.813	0.02896	0.01716	0.01062	0.00963	0.00527
	268.691	0.03061	0.01804	0.01093	0.0093	0.00501
	268.568	0.03234	0.01912	0.01126	0.00896	0.0047
	268.446	0.03419	0.02039	0.01158	0.00861	0.00435
	268.323	0.03616	0.02182	0.01188	0.00828	0.00399
	268.201	0.03827	0.02339	0.01214	0.00796	0.00363
	268.078	0.04054	0.02506	0.01236	0.00768	0.00331
	267.956	0.04295	0.02681	0.01253	0.00744	0.00306
	267.834	0.04549	0.02859	0.01264	0.00725	0.00288
	267.711	0.04816	0.03035	0.01269	0.00711	0.00281
	267.589	0.05092	0.03207	0.01269	0.00702	0.00285
	267.466	0.05375	0.0337	0.01266	0.00699	0.00302
	267.344	0.05661	0.03521	0.01258	0.007	0.0033
	267.221	0.05946	0.03658	0.01249	0.00705	0.00371
	267.099	0.06229	0.03779	0.0124	0.00714	0.00421
	266.977	0.06505	0.03883	0.01231	0.00726	0.0048
	266.854	0.06775	0.03969	0.01224	0.00739	0.00544
	266.732	0.07037	0.04037	0.01221	0.00754	0.00612
	266.609	0.07293	0.0409	0.01221	0.00769	0.00679
	266.487	0.07547	0.04129	0.01226	0.00783	0.00743
	266.365	0.07803	0.04158	0.01235	0.00798	0.008
	266.242	0.0807	0.04179	0.01249	0.00812	0.00848
	266.12	0.08357	0.04198	0.01266	0.00825	0.00885
	265.997	0.08677	0.04218	0.01286	0.00838	0.00908
	265.875	0.09044	0.04247	0.01308	0.00851	0.00917
	265.752	0.09476	0.04288	0.01332	0.00865	0.00912
	265.63	0.09992	0.0435	0.01355	0.0088	0.00893
	265.508	0.10613	0.04439	0.01379	0.00896	0.00861
	265.385	0.11365	0.04562	0.01401	0.00915	0.0082
	265.263	0.12274	0.04727	0.01424	0.00937	0.00771
	265.14	0.1337	0.04941	0.01446	0.00962	0.00719
	265.018	0.14684	0.05214	0.01469	0.00991	0.00667
	264.895	0.16252	0.05555	0.01495	0.01023	0.00618
	264.773	0.18112	0.05972	0.01525	0.01059	0.00576
	264.651	0.20305	0.06476	0.01562	0.01099	0.00546
	264.528	0.22876	0.07077	0.01608	0.01142	0.00529
	264.406	0.25873	0.07786	0.01666	0.01189	0.00528
	264.283	0.29348	0.08615	0.01739	0.0124	0.00544
	264.161	0.33354	0.09576	0.0183	0.01294	0.00579
	264.038	0.37948	0.1068	0.01941	0.01351	0.00631
	263.916	0.43189	0.11942	0.02075	0.01413	0.007
	263.794	0.49135	0.13371	0.02234	0.01479	0.00785
	263.671	0.55845	0.14982	0.02421	0.0155	0.00882
	263.549	0.63374	0.16786	0.02635	0.01628	0.00989
	263.426	0.71773	0.18793	0.02878	0.01714	0.01103
	263.304	0.81086	0.21012	0.03149	0.01809	0.01221
	263.181	0.91349	0.2345	0.03449	0.01914	0.01339
	263.059	1.02585	0.26113	0.03776	0.0203	0.01456
	262.937	1.14803	0.29001	0.0413	0.0216	0.01569
	262.814	1.27995	0.32114	0.04507	0.02304	0.01677
	262.692	1.42135	0.35444	0.04905	0.02462	0.01778
	262.569	1.57175	0.38982	0.05322	0.02637	0.01873
	262.447	1.73045	0.42712	0.05754	0.02826	0.01961
	262.324	1.8965	0.46614	0.06198	0.03031	0.02045
	262.202	2.06872	0.50661	0.0665	0.0325	0.02126
	262.08	2.24572	0.54821	0.07105	0.03481	0.02205
	261.957	2.42583	0.59057	0.07559	0.03722	0.02285
	261.835	2.60722	0.63328	0.08007	0.0397	0.02368
	261.712	2.78787	0.67587	0.08444	0.04223	0.02455
	261.59	2.96561	0.71784	0.08865	0.04477	0.02547
	261.467	3.13817	0.75867	0.09264	0.04728	0.02645
	261.345	3.30322	0.79779	0.09637	0.04973	0.02749
	261.223	3.45845	0.83467	0.09978	0.05206	0.02859
	261.1	3.60157	0.86875	0.10281	0.05425	0.02971
	260.978	3.73043	0.89952	0.10542	0.05626	0.03085
	260.855	3.843	0.92646	0.10757	0.05805	0.03198
	260.733	3.93749	0.94916	0.10921	0.05959	0.03305
	260.61	4.01237	0.9672	0.11032	0.06086	0.03404
	260.488	4.0664	0.9803	0.11086	0.06183	0.0349
	260.366	4.09868	0.98819	0.11083	0.0625	0.0356
	260.243	4.10865	0.99075	0.11021	0.06284	0.03611
	260.121	4.09616	0.98791	0.10902	0.06286	0.0364
	259.998	4.0614	0.97972	0.10727	0.06256	0.03646
	259.876	4.00495	0.96629	0.10498	0.06194	0.03627
	259.753	3.92774	0.94785	0.10219	0.06102	0.03582
	259.631	3.83101	0.92471	0.09895	0.05981	0.03513
	259.509	3.71633	0.89723	0.09532	0.05832	0.03422
	259.386	3.58549	0.86587	0.09135	0.05659	0.03311
	259.264	3.4405	0.83111	0.08711	0.05464	0.03183
	259.141	3.28353	0.79348	0.08266	0.05249	0.03041
	259.019	3.11682	0.75355	0.07808	0.05018	0.02891
	258.897	2.94268	0.71189	0.07343	0.04774	0.02735
	258.774	2.76342	0.66904	0.06878	0.04519	0.02579
	258.652	2.58127	0.62557	0.06418	0.04258	0.02426
	258.529	2.39839	0.58199	0.05968	0.03994	0.02279
	258.407	2.21677	0.53878	0.05533	0.03729	0.02141
	258.284	2.03824	0.49638	0.05116	0.03468	0.02014
	258.162	1.86443	0.45516	0.0472	0.03213	0.019
	258.04	1.69676	0.41545	0.04346	0.02968	0.01799
	257.917	1.53641	0.37753	0.03997	0.02735	0.01711
	257.795	1.38433	0.34159	0.03671	0.02517	0.01636
	257.672	1.24125	0.30778	0.03369	0.02315	0.01571
	257.55	1.10766	0.27621	0.03089	0.02131	0.01516
	257.427	0.98387	0.24693	0.02832	0.01967	0.01468
	257.305	0.86998	0.21994	0.02595	0.01823	0.01426
	257.183	0.76593	0.1952	0.02377	0.01699	0.01387
	257.06	0.67151	0.17266	0.02176	0.01594	0.01349
	256.938	0.58639	0.15224	0.01992	0.01508	0.01312
	256.815	0.51015	0.13383	0.01822	0.01439	0.01274
	256.693	0.44227	0.11731	0.01666	0.01384	0.01233
	256.57	0.3822	0.10255	0.01524	0.01343	0.01191
	256.448	0.32935	0.08945	0.01394	0.01311	0.01146
	256.326	0.28311	0.07785	0.01276	0.01287	0.01099
	256.203	0.24287	0.06765	0.01171	0.01269	0.01052
	256.081	0.20803	0.05871	0.01077	0.01252	0.01004
	255.958	0.17802	0.05092	0.00995	0.01237	0.00957
	255.836	0.15228	0.04417	0.00924	0.01219	0.00911
	255.713	0.1303	0.03835	0.00865	0.012	0.00869
	255.591	0.11161	0.03336	0.00818	0.01177	0.00831
	255.469	0.09577	0.02912	0.00781	0.0115	0.00798
	255.346	0.08238	0.02553	0.00754	0.01121	0.00771
	255.224	0.0711	0.02252	0.00737	0.01089	0.00749
	255.101	0.0616	0.01999	0.0073	0.01055	0.00733
	254.979	0.05362	0.0179	0.0073	0.01023	0.00723
	254.856	0.04692	0.01617	0.00739	0.00992	0.00719
	254.734	0.04128	0.01474	0.00754	0.00965	0.0072
	254.612	0.03654	0.01356	0.00775	0.00944	0.00726
	254.489	0.03253	0.0126	0.008	0.0093	0.00735
	254.367	0.02915	0.0118	0.0083	0.00924	0.00748
	254.244	0.02629	0.01114	0.00862	0.00927	0.00762
	254.122	0.02386	0.0106	0.00897	0.00939	0.00778
	253.999	0.02181	0.01016	0.00933	0.00958	0.00794
	253.877	0.02007	0.0098	0.0097	0.00985	0.0081
	253.755	0.0186	0.00951	0.01006	0.01016	0.00825
	253.632	0.01737	0.0093	0.01041	0.01051	0.00838
	253.51	0.01636	0.00915	0.01073	0.01086	0.00849
	253.387	0.01553	0.00907	0.01102	0.0112	0.00858
	253.265	0.01488	0.00905	0.01127	0.01149	0.00865
	253.142	0.01436	0.00909	0.01146	0.0117	0.00868
	253.02	0.01397	0.00919	0.01159	0.01183	0.00869
	252.898	0.01369	0.00934	0.01164	0.01185	0.00867
	252.775	0.01349	0.00954	0.01162	0.01176	0.00862
	252.653	0.01336	0.00976	0.01152	0.01154	0.00855
	252.53	0.01327	0.00999	0.01133	0.01122	0.00847
	252.408	0.01321	0.01023	0.01105	0.01079	0.00838
	252.286	0.01316	0.01045	0.01071	0.01028	0.00829
	252.163	0.0131	0.01063	0.0103	0.00972	0.00821
	252.041	0.01303	0.01077	0.00983	0.00914	0.00814
	251.918	0.01293	0.01084	0.00934	0.00857	0.0081
	251.796	0.01281	0.01084	0.00884	0.00804	0.00809
	251.673	0.01266	0.01077	0.00835	0.0076	0.00811
	251.551	0.0125	0.01062	0.0079	0.00726	0.00818
	251.429	0.01232	0.0104	0.00752	0.00706	0.00829
	251.306	0.01215	0.01013	0.00722	0.00701	0.00845
	251.184	0.01198	0.00981	0.00704	0.00712	0.00866
	251.061	0.01184	0.00946	0.00698	0.00738	0.0089
	250.939	0.01174	0.0091	0.00707	0.0078	0.00918
	250.816	0.01169	0.00877	0.0073	0.00834	0.00948
	250.694	0.01169	0.00847	0.00767	0.00899	0.00979
	250.572	0.01175	0.00823	0.00817	0.00971	0.0101
	250.449	0.01185	0.00807	0.00879	0.01046	0.01039
	250.327	0.01201	0.008	0.0095	0.01121	0.01065
	250.204	0.01219	0.00803	0.01028	0.0119	0.01087
	250.082	0.01239	0.00817	0.01108	0.01251	0.01104
	249.959	0.01259	0.00839	0.01188	0.01299	0.01115
	249.837	0.01276	0.00871	0.01263	0.01333	0.0112
	249.715	0.01289	0.00909	0.0133	0.01351	0.01119
	249.592	0.01295	0.00952	0.01387	0.01351	0.01113
	249.47	0.01293	0.00997	0.0143	0.01334	0.01101
	249.347	0.01282	0.01041	0.01457	0.01301	0.01086
	249.225	0.0126	0.01081	0.01468	0.01254	0.01068
	249.102	0.01227	0.01116	0.01463	0.01195	0.01049
	248.98	0.01184	0.01141	0.01442	0.0113	0.01031
	248.858	0.01133	0.01156	0.01407	0.01061	0.01015
	248.735	0.01074	0.01158	0.0136	0.00992	0.01003
	248.613	0.0101	0.01147	0.01305	0.00929	0.00995
	248.49	0.00944	0.01123	0.01246	0.00873	0.00992
	248.368	0.00879	0.01087	0.01186	0.00829	0.00995
	248.245	0.00818	0.01039	0.01129	0.008	0.01001
	248.123	0.00764	0.00981	0.01078	0.00785	0.01012
	248.001	0.00719	0.00917	0.01038	0.00788	0.01026
	247.878	0.00685	0.00848	0.01009	0.00806	0.0104
	247.756	0.00664	0.00778	0.00994	0.00838	0.01054
	247.633	0.00656	0.0071	0.00993	0.00883	0.01065
	247.511	0.00663	0.00647	0.01007	0.00938	0.01071
	247.388	0.00683	0.00591	0.01034	0.00998	0.01071
	247.266	0.00714	0.00545	0.01071	0.01062	0.01064
	247.144	0.00755	0.00511	0.01117	0.01123	0.01049
	247.021	0.00803	0.00489	0.01168	0.0118	0.01026
	246.899	0.00856	0.0048	0.0122	0.01229	0.00995
	246.776	0.0091	0.00484	0.0127	0.01267	0.00959
	246.654	0.00963	0.005	0.01315	0.01292	0.00919
	246.531	0.01012	0.00526	0.01351	0.01303	0.00878
	246.409	0.01054	0.00561	0.01377	0.013	0.00837
	246.287	0.01088	0.00603	0.0139	0.01283	0.00802
	246.164	0.01112	0.00648	0.0139	0.01254	0.00774
	246.042	0.01126	0.00695	0.01379	0.01216	0.00757
	245.919	0.01129	0.00742	0.01356	0.01169	0.00753
	245.797	0.01122	0.00785	0.01324	0.01118	0.00764
	245.674	0.01106	0.00824	0.01285	0.01066	0.00791
	245.552	0.01084	0.00857	0.01244	0.01015	0.00834
	245.43	0.01055	0.00883	0.01204	0.0097	0.00891
	245.307	0.01024	0.00901	0.01168	0.00931	0.00962
	245.185	0.00991	0.00913	0.0114	0.00901	0.01044
	245.062	0.00958	0.00918	0.01122	0.00882	0.01132
	244.94	0.00928	0.00917	0.01117	0.00875	0.01224
	244.817	0.00902	0.00912	0.01126	0.00878	0.01315
	244.695	0.0088	0.00904	0.0115	0.00893	0.01399
	244.573	0.00864	0.00895	0.01188	0.00918	0.01474
	244.45	0.00854	0.00886	0.01239	0.00951	0.01536
	244.328	0.00849	0.00879	0.01301	0.00991	0.01582
	244.205	0.00849	0.00875	0.01371	0.01035	0.01609
	244.083	0.00854	0.00874	0.01445	0.01082	0.01617
	243.961	0.00863	0.00878	0.0152	0.0113	0.01606
	243.838	0.00876	0.00887	0.01593	0.01177	0.01577
	243.716	0.00891	0.00901	0.01659	0.01222	0.01534
	243.593	0.00907	0.00918	0.01717	0.01264	0.01479
	243.471	0.00926	0.00939	0.01762	0.01302	0.01415
	243.348	0.00945	0.00962	0.01795	0.01335	0.01349
	243.226	0.00967	0.00986	0.01814	0.01365	0.01283
	243.104	0.00989	0.0101	0.01819	0.01391	0.01223
	242.981	0.01014	0.01033	0.01811	0.01413	0.01173
	242.859	0.01041	0.01053	0.01792	0.01433	0.01134
	242.736	0.01071	0.0107	0.01764	0.01451	0.01111
	242.614	0.01104	0.01083	0.0173	0.01466	0.01104
	242.491	0.01139	0.01091	0.01692	0.0148	0.01114
	242.369	0.01178	0.01094	0.01654	0.01493	0.01139
	242.247	0.01219	0.01093	0.01618	0.01504	0.01177
	242.124	0.01262	0.01088	0.01587	0.01513	0.01226
	242.002	0.01306	0.0108	0.01561	0.0152	0.01283
	241.879	0.0135	0.0107	0.01543	0.01525	0.01343
	241.757	0.01393	0.01059	0.01533	0.01525	0.01403
	241.634	0.01433	0.01048	0.01531	0.01522	0.01459
	241.512	0.01468	0.01039	0.01535	0.01515	0.01509
	241.39	0.01498	0.01032	0.01545	0.01504	0.01549
	241.267	0.01522	0.01029	0.01558	0.01488	0.01579
	241.145	0.0154	0.0103	0.01574	0.01468	0.01597
	241.022	0.01551	0.01036	0.01589	0.01444	0.01603
	240.9	0.01555	0.01047	0.01604	0.01419	0.016
	240.777	0.01554	0.01063	0.01615	0.01392	0.0159
	240.655	0.0155	0.01083	0.01624	0.01366	0.01574
	240.533	0.01544	0.01107	0.01628	0.01342	0.01557
	240.41	0.01539	0.01134	0.0163	0.01321	0.01541
	240.288	0.01538	0.01161	0.0163	0.01305	0.01529
	240.165	0.01542	0.01189	0.01629	0.01295	0.01525
	240.043	0.01556	0.01215	0.0163	0.01291	0.01531
	239.92	0.01581	0.01238	0.01635	0.01294	0.01547
	239.798	0.0162	0.01257	0.01645	0.01304	0.01575
	239.676	0.01673	0.0127	0.01665	0.01319	0.01614
	239.553	0.01743	0.01276	0.01694	0.01339	0.01663
	239.431	0.01829	0.01274	0.01734	0.01361	0.01719
	239.308	0.01931	0.01265	0.01787	0.01385	0.01781
	239.186	0.02046	0.01248	0.01851	0.01408	0.01844
	239.063	0.02175	0.01224	0.01927	0.01427	0.01906
	238.941	0.02313	0.01192	0.02011	0.01442	0.01964
	238.819	0.02459	0.01155	0.02102	0.0145	0.02015
	238.696	0.02608	0.01114	0.02196	0.0145	0.02057
	238.574	0.02757	0.0107	0.0229	0.01443	0.02088
	238.451	0.02904	0.01026	0.02381	0.01427	0.02109
	238.329	0.03045	0.00983	0.02465	0.01404	0.02119
	238.206	0.03177	0.00943	0.02538	0.01376	0.02121
	238.084	0.033	0.00909	0.02598	0.01345	0.02117
	237.962	0.03411	0.00881	0.02644	0.01314	0.0211
	237.839	0.0351	0.00863	0.02673	0.01286	0.02103
	237.717	0.03598	0.00855	0.02685	0.01264	0.021
	237.594	0.03674	0.00858	0.02683	0.01253	0.02105
	237.472	0.03741	0.00872	0.02667	0.01255	0.0212
	237.35	0.038	0.009	0.02641	0.01273	0.02149
	237.227	0.03853	0.00939	0.02608	0.01309	0.02193
	237.105	0.03902	0.0099	0.02572	0.01364	0.02253
	236.982	0.03949	0.01051	0.02537	0.0144	0.02329
	236.86	0.03996	0.01123	0.02509	0.01534	0.02419
	236.737	0.04043	0.01202	0.02491	0.01646	0.02521
	236.615	0.04091	0.01288	0.02486	0.01772	0.02633
	236.493	0.0414	0.01379	0.02499	0.0191	0.02749
	236.37	0.04189	0.01472	0.02529	0.02055	0.02868
	236.248	0.04237	0.01567	0.0258	0.02204	0.02984
	236.125	0.04282	0.01661	0.0265	0.02351	0.03094
	236.003	0.04321	0.01753	0.02738	0.02493	0.03195
	235.88	0.04351	0.01841	0.02843	0.02625	0.03285
	235.758	0.0437	0.01925	0.02963	0.02745	0.03362
	235.636	0.04373	0.02003	0.03093	0.02851	0.03427
	235.513	0.0436	0.02076	0.03231	0.02941	0.0348
	235.391	0.04327	0.02142	0.03373	0.03017	0.03524
	235.268	0.04272	0.02203	0.03516	0.03078	0.03563
	235.146	0.04196	0.0226	0.03657	0.03128	0.03599
	235.023	0.04098	0.02312	0.03793	0.03171	0.03638
	234.901	0.03979	0.02363	0.03925	0.0321	0.03685
	234.779	0.0384	0.02412	0.0405	0.03251	0.03745
	234.656	0.03685	0.02462	0.04171	0.03299	0.03822
	234.534	0.03517	0.02515	0.04287	0.0336	0.0392
	234.411	0.03339	0.02573	0.04402	0.03438	0.04043
	234.289	0.03157	0.02637	0.04517	0.03539	0.04191
	234.166	0.02974	0.02711	0.04637	0.03667	0.04367
	234.044	0.02795	0.02796	0.04765	0.03823	0.0457
	233.922	0.02624	0.02894	0.04904	0.04012	0.048
	233.799	0.02465	0.03008	0.05058	0.04233	0.05053
	233.677	0.02322	0.03138	0.0523	0.04486	0.05328
	233.554	0.02197	0.03288	0.05422	0.0477	0.05621
	233.432	0.02093	0.03457	0.05636	0.05084	0.05929
	233.309	0.02009	0.03649	0.05875	0.05425	0.06249
	233.187	0.01948	0.03865	0.06138	0.05792	0.06579
	233.065	0.01908	0.04106	0.06427	0.0618	0.06917
	232.942	0.01889	0.04373	0.06742	0.06589	0.07264
	232.82	0.01889	0.04669	0.07083	0.07017	0.07619
	232.697	0.01908	0.04995	0.07451	0.07464	0.07984
	232.575	0.01944	0.05353	0.07846	0.07931	0.08364
	232.452	0.01994	0.05744	0.08269	0.08419	0.08762
	232.33	0.02058	0.06172	0.08723	0.08932	0.09184
	232.208	0.02134	0.06638	0.0921	0.09475	0.09637
	232.085	0.02222	0.07145	0.09734	0.10054	0.10128
	231.963	0.02322	0.07697	0.10301	0.10676	0.10665
	231.84	0.02434	0.08296	0.10916	0.1135	0.11256
	231.718	0.02559	0.08946	0.11586	0.12084	0.11908
	231.595	0.02699	0.09652	0.1232	0.1289	0.12629
	231.473	0.02854	0.10417	0.13126	0.13775	0.13426
	231.351	0.03028	0.11247	0.14012	0.14751	0.14306
	231.228	0.03222	0.12146	0.14989	0.15827	0.15274
	231.106	0.03438	0.1312	0.16064	0.17011	0.16335
	230.983	0.03678	0.14172	0.17248	0.18312	0.17493
	230.861	0.03945	0.1531	0.18546	0.19738	0.18752
	230.738	0.04239	0.16536	0.19968	0.21293	0.20116
	230.616	0.04562	0.17858	0.21519	0.22984	0.21585
	230.494	0.04913	0.19278	0.23203	0.24814	0.23164
	230.371	0.05294	0.208	0.25024	0.26786	0.24854
	230.249	0.05703	0.22429	0.26984	0.28899	0.26656
	230.126	0.06139	0.24165	0.29084	0.31155	0.28573
	230.004	0.06601	0.26011	0.31322	0.33552	0.30606
	229.881	0.07086	0.27965	0.33695	0.36086	0.32755
	229.759	0.07592	0.30027	0.362	0.38753	0.35022
	229.637	0.08116	0.32193	0.38831	0.41548	0.37406
	229.514	0.08656	0.34458	0.41581	0.44462	0.39906
	229.392	0.09208	0.36816	0.44441	0.47487	0.42518
	229.269	0.0977	0.39258	0.47402	0.50613	0.4524
	229.147	0.10339	0.41773	0.50451	0.53825	0.48064
	229.025	0.10911	0.44348	0.53576	0.5711	0.50983
	228.902	0.11486	0.4697	0.56763	0.60451	0.53986
	228.78	0.12059	0.49621	0.59995	0.63828	0.57059
	228.657	0.12628	0.52283	0.63255	0.67222	0.60189
	228.535	0.13192	0.54938	0.66524	0.70608	0.63356
	228.412	0.13748	0.57564	0.69781	0.73963	0.66541
	228.29	0.14292	0.6014	0.73002	0.77261	0.69721
	228.168	0.14824	0.62644	0.76166	0.80473	0.72871
	228.045	0.1534	0.65052	0.79248	0.83571	0.75968
	227.923	0.15837	0.67343	0.82221	0.86526	0.78983
	227.8	0.16312	0.69494	0.85059	0.8931	0.81891
	227.678	0.16762	0.71485	0.87737	0.91893	0.84663
	227.555	0.17183	0.73296	0.90229	0.9425	0.87274
	227.433	0.17572	0.74908	0.92509	0.96354	0.89699
	227.311	0.17925	0.76305	0.94553	0.98183	0.91913
	227.188	0.18238	0.77473	0.96339	0.99715	0.93894
	227.066	0.18507	0.784	0.97848	1.00935	0.95624
	226.943	0.18729	0.79078	0.99062	1.01827	0.97084
	226.821	0.18899	0.79499	0.99967	1.02384	0.98261
	226.698	0.19017	0.79661	1.00552	1.02598	0.99145
	226.576	0.19078	0.79562	1.0081	1.02469	0.99726
	226.454	0.19081	0.79205	1.00739	1.01999	1
	226.331	0.19025	0.78594	1.00337	1.01194	0.99966
	226.209	0.1891	0.77738	0.9961	1.00066	0.99625
	226.086	0.18736	0.76645	0.98566	0.98627	0.98983
	225.964	0.18504	0.75328	0.97216	0.96895	0.98045
	225.841	0.18217	0.738	0.95575	0.9489	0.96823
	225.719	0.17877	0.72078	0.9366	0.92634	0.95328
	225.597	0.17489	0.70179	0.91491	0.90151	0.93577
	225.474	0.17055	0.68121	0.8909	0.87466	0.91585
	225.352	0.16582	0.65923	0.8648	0.84607	0.89371
	225.229	0.16074	0.63605	0.83687	0.81599	0.86956
	225.107	0.15537	0.61188	0.80736	0.78472	0.84362
	224.984	0.14976	0.58692	0.77653	0.75251	0.81612
	224.862	0.14398	0.56136	0.74465	0.71964	0.78729
	224.74	0.13808	0.53542	0.71197	0.68637	0.75737
	224.617	0.13212	0.50928	0.67875	0.65295	0.72661
	224.495	0.12613	0.48314	0.64524	0.61961	0.69526
	224.372	0.12018	0.45716	0.61168	0.58658	0.66355
	224.25	0.11431	0.43151	0.57831	0.55405	0.63172
	224.127	0.10854	0.40635	0.54533	0.52223	0.6
	224.005	0.10291	0.38182	0.51295	0.49126	0.56858
	223.883	0.09744	0.35804	0.48135	0.46131	0.53769
	223.76	0.09216	0.33512	0.45071	0.43248	0.50748
	223.638	0.08707	0.31316	0.42118	0.40489	0.47813
	223.515	0.08219	0.29222	0.39287	0.3786	0.44976
	223.393	0.07752	0.27238	0.36591	0.35368	0.42251
	223.27	0.07306	0.25366	0.34037	0.33016	0.39645
	223.148	0.06881	0.23609	0.31632	0.30804	0.37167
	223.026	0.06476	0.21968	0.29379	0.28732	0.34821
	222.903	0.06092	0.20442	0.2728	0.26798	0.32609
	222.781	0.05727	0.19028	0.25334	0.24997	0.30533
	222.658	0.05381	0.17723	0.23536	0.23324	0.28591
	222.536	0.05054	0.16523	0.21884	0.21773	0.2678
	222.413	0.04746	0.1542	0.20368	0.20335	0.25097
	222.291	0.04455	0.1441	0.18982	0.19005	0.23535
	222.169	0.04182	0.13485	0.17715	0.17773	0.22088
	222.046	0.03927	0.12639	0.16558	0.16633	0.2075
	221.924	0.03689	0.11863	0.15498	0.15577	0.19513
	221.801	0.03469	0.11151	0.14527	0.14599	0.18369
	221.679	0.03266	0.10496	0.13633	0.13692	0.17311
	221.557	0.0308	0.09892	0.12807	0.12851	0.1633
	221.434	0.0291	0.09333	0.1204	0.12072	0.1542
	221.312	0.02757	0.08816	0.11325	0.11351	0.14574
	221.189	0.02619	0.08334	0.10654	0.10685	0.13784
	221.067	0.02495	0.07886	0.10024	0.10072	0.13046
	220.944	0.02385	0.07468	0.09431	0.09509	0.12354
	220.822	0.02287	0.07079	0.08873	0.08994	0.11704
	220.7	0.02201	0.06717	0.08347	0.08525	0.11092
	220.577	0.02123	0.06381	0.07855	0.08101	0.10514
	220.455	0.02054	0.06071	0.07396	0.07718	0.09968
	220.332	0.01991	0.05786	0.06971	0.07375	0.09453
	220.21	0.01934	0.05526	0.0658	0.07068	0.08966
	220.087	0.0188	0.05291	0.06225	0.06793	0.08508
	219.965	0.0183	0.05079	0.05905	0.06546	0.08077
	219.843	0.01782	0.0489	0.05619	0.06324	0.07673
	219.72	0.01735	0.04722	0.05367	0.06121	0.07297
	219.598	0.01691	0.04574	0.05146	0.05933	0.06947
	219.475	0.01649	0.04443	0.04954	0.05755	0.06625
	219.353	0.01609	0.04327	0.04787	0.05585	0.06331
	219.23	0.01573	0.04223	0.04641	0.05417	0.06063
	219.108	0.0154	0.04128	0.04511	0.05249	0.05821
	218.986	0.01513	0.04038	0.04392	0.0508	0.05604
	218.863	0.01492	0.03952	0.04281	0.04907	0.05412
	218.741	0.01477	0.03867	0.04173	0.04731	0.05241
	218.618	0.0147	0.03779	0.04065	0.04552	0.05089
	218.496	0.01471	0.03687	0.03952	0.04371	0.04955
	218.373	0.0148	0.0359	0.03834	0.0419	0.04834
	218.251	0.01496	0.03487	0.0371	0.04013	0.04725
	218.129	0.01518	0.03378	0.03579	0.0384	0.04623
	218.006	0.01546	0.03264	0.03442	0.03677	0.04527
	217.884	0.01578	0.03144	0.03301	0.03524	0.04432
	217.761	0.01611	0.03022	0.03158	0.03384	0.04337
	217.639	0.01644	0.029	0.03016	0.0326	0.04239
	217.516	0.01674	0.02779	0.02879	0.03152	0.04137
	217.394	0.01699	0.02663	0.02749	0.03062	0.04029
	217.272	0.01717	0.02553	0.02629	0.02987	0.03917
	217.149	0.01726	0.02453	0.02523	0.02928	0.03799
	217.027	0.01725	0.02365	0.02431	0.02882	0.03678
	216.904	0.01712	0.02289	0.02355	0.02848	0.03555
	216.782	0.01687	0.02229	0.02296	0.02822	0.03431
	216.659	0.01652	0.02183	0.02252	0.02801	0.03309
	216.537	0.01605	0.02152	0.02223	0.02783	0.03192
	216.415	0.0155	0.02136	0.02206	0.02764	0.03082
	216.292	0.01488	0.02133	0.02199	0.02741	0.02981
	216.17	0.01421	0.0214	0.02198	0.02713	0.0289
	216.047	0.01353	0.02157	0.02201	0.02679	0.02811
	215.925	0.01285	0.02179	0.02205	0.02636	0.02744
	215.802	0.01222	0.02205	0.02205	0.02586	0.0269
	215.68	0.01166	0.02231	0.02201	0.02528	0.02648
	215.558	0.01119	0.02255	0.02189	0.02464	0.02615
	215.435	0.01082	0.02275	0.0217	0.02395	0.02591
	215.313	0.01057	0.02287	0.02141	0.02324	0.02573
	215.19	0.01045	0.02291	0.02104	0.02252	0.02558
	215.068	0.01044	0.02286	0.02059	0.02182	0.02544
	214.945	0.01054	0.02271	0.02009	0.02116	0.02527
	214.823	0.01073	0.02246	0.01955	0.02055	0.02506
	214.701	0.01099	0.02212	0.019	0.02002	0.02478
	214.578	0.01128	0.02169	0.01847	0.01957	0.02442
	214.456	0.01159	0.02121	0.01798	0.0192	0.02397
	214.333	0.01187	0.02068	0.01757	0.01892	0.02343
	214.211	0.01211	0.02012	0.01724	0.01871	0.02281
	214.089	0.01226	0.01956	0.01702	0.01858	0.02211
	213.966	0.01232	0.01901	0.01691	0.0185	0.02136
	213.844	0.01226	0.0185	0.01691	0.01846	0.02059
	213.721	0.01209	0.01803	0.01703	0.01844	0.01981
	213.599	0.01179	0.01761	0.01723	0.01843	0.01906
	213.476	0.01137	0.01725	0.01752	0.01841	0.01837
	213.354	0.01087	0.01696	0.01785	0.01837	0.01775
	213.232	0.01028	0.01672	0.0182	0.01829	0.01722
	213.109	0.00965	0.01653	0.01855	0.01818	0.01681
	212.987	0.00901	0.01639	0.01885	0.01802	0.01652
	212.864	0.00839	0.01627	0.01909	0.01782	0.01634
	212.742	0.00783	0.01616	0.01924	0.01759	0.01628
	212.619	0.00735	0.01605	0.01927	0.01733	0.01632
	212.497	0.00698	0.01593	0.01918	0.01705	0.01644
	212.375	0.00675	0.01578	0.01896	0.01677	0.01662
	212.252	0.00667	0.01559	0.01859	0.01649	0.01682
	212.13	0.00674	0.01537	0.0181	0.01622	0.01704
	212.007	0.00697	0.0151	0.0175	0.01598	0.01723
	211.885	0.00734	0.0148	0.0168	0.01577	0.01737
	211.762	0.00783	0.01446	0.01603	0.01559	0.01745
	211.64	0.00843	0.0141	0.01521	0.01545	0.01744
	211.518	0.0091	0.01373	0.01438	0.01535	0.01735
	211.395	0.00981	0.01336	0.01357	0.01528	0.01717
	211.273	0.01052	0.01301	0.01279	0.01524	0.01689
	211.15	0.0112	0.01269	0.01209	0.01522	0.01654
	211.028	0.01182	0.01242	0.01147	0.01521	0.01613
	210.905	0.01236	0.01221	0.01096	0.01521	0.01567
	210.783	0.01279	0.01207	0.01057	0.01522	0.01519
	210.661	0.01309	0.01199	0.0103	0.01522	0.01471
	210.538	0.01327	0.01198	0.01015	0.0152	0.01425
	210.416	0.01331	0.01204	0.01012	0.01517	0.01383
	210.293	0.01322	0.01215	0.01019	0.01513	0.01348
	210.171	0.01301	0.01232	0.01035	0.01506	0.0132
	210.048	0.0127	0.01251	0.01058	0.01498	0.013
	209.926	0.01231	0.01272	0.01086	0.01489	0.01289
	209.804	0.01186	0.01292	0.01117	0.01478	0.01288
	209.681	0.01138	0.01311	0.01148	0.01466	0.01294
	209.559	0.01089	0.01327	0.01177	0.01453	0.01308
	209.436	0.0104	0.01338	0.01203	0.01439	0.01329
	209.314	0.00995	0.01343	0.01224	0.01425	0.01355
	209.191	0.00953	0.01342	0.01239	0.01412	0.01384
	209.069	0.00917	0.01335	0.01247	0.01398	0.01416
	208.947	0.00888	0.01322	0.01249	0.01385	0.01449
	208.824	0.00864	0.01303	0.01243	0.01372	0.01481
	208.702	0.00847	0.01281	0.01231	0.01359	0.01512
	208.579	0.00836	0.01256	0.01213	0.01348	0.01541
	208.457	0.00831	0.0123	0.01191	0.01337	0.01567
	208.334	0.0083	0.01205	0.01165	0.01327	0.0159
	208.212	0.00834	0.01183	0.01138	0.01318	0.0161
	208.09	0.0084	0.01166	0.0111	0.01311	0.01626
	207.967	0.0085	0.01155	0.01083	0.01305	0.01638
	207.845	0.00861	0.01151	0.01058	0.01301	0.01646
	207.722	0.00873	0.01156	0.01036	0.01299	0.0165
	207.6	0.00887	0.01169	0.01018	0.01298	0.0165
	207.477	0.00902	0.01191	0.01004	0.01299	0.01645
	207.355	0.00917	0.01221	0.00994	0.01301	0.01637
	207.233	0.00933	0.01258	0.00989	0.01304	0.01624
	207.11	0.00949	0.013	0.00987	0.01307	0.01606
	206.988	0.00965	0.01345	0.00989	0.0131	0.01584
	206.865	0.00981	0.01393	0.00994	0.01312	0.01557
	206.743	0.00996	0.01439	0.01001	0.01312	0.01527
	206.621	0.0101	0.01483	0.01008	0.01309	0.01493
	206.498	0.01022	0.01523	0.01017	0.01303	0.01457
	206.376	0.0103	0.01555	0.01024	0.01294	0.0142
	206.253	0.01035	0.0158	0.01032	0.0128	0.01382
	206.131	0.01035	0.01596	0.01038	0.01263	0.01347
	206.008	0.0103	0.01602	0.01042	0.01242	0.01314
	205.886	0.0102	0.01598	0.01046	0.01219	0.01287
	205.764	0.01003	0.01585	0.01049	0.01193	0.01266
	205.641	0.0098	0.01563	0.01051	0.01167	0.01252
	205.519	0.00952	0.01534	0.01054	0.01143	0.01248
	205.396	0.00918	0.01499	0.01057	0.01121	0.01252
	205.274	0.00881	0.01459	0.01061	0.01104	0.01266
	205.151	0.00842	0.01418	0.01067	0.01094	0.01288
	205.029	0.00803	0.01376	0.01076	0.01091	0.01318
	204.907	0.00764	0.01336	0.01087	0.01098	0.01355
	204.784	0.00729	0.01299	0.01101	0.01115	0.01396
	204.662	0.00699	0.01267	0.01117	0.01141	0.01439
	204.539	0.00675	0.01243	0.01135	0.01177	0.01481
	204.417	0.00659	0.01225	0.01155	0.01223	0.0152
	204.294	0.00652	0.01216	0.01176	0.01275	0.01553
	204.172	0.00653	0.01216	0.01197	0.01333	0.01578
	204.05	0.00664	0.01225	0.01217	0.01393	0.01593
	203.927	0.00683	0.01242	0.01236	0.01454	0.01597
	203.805	0.00709	0.01266	0.01253	0.01512	0.01588
	203.682	0.0074	0.01298	0.01268	0.01565	0.01568
	203.56	0.00775	0.01336	0.01281	0.0161	0.01536
	203.437	0.00811	0.01378	0.0129	0.01646	0.01494
	203.315	0.00846	0.01424	0.01298	0.0167	0.01444
	203.193	0.00877	0.01472	0.01304	0.01684	0.0139
	203.07	0.00903	0.01521	0.0131	0.01685	0.01333
	202.948	0.00922	0.0157	0.01317	0.01677	0.01277
	202.825	0.00933	0.01618	0.01326	0.01659	0.01227
	202.703	0.00936	0.01664	0.01338	0.01635	0.01183
	202.58	0.0093	0.01707	0.01355	0.01608	0.01151
	202.458	0.00916	0.01746	0.01379	0.0158	0.01131
	202.336	0.00896	0.01782	0.01409	0.01554	0.01125
	202.213	0.00872	0.01813	0.01446	0.01535	0.01135
	202.091	0.00846	0.0184	0.01491	0.01525	0.0116
	201.968	0.0082	0.01863	0.01543	0.01526	0.012
	201.846	0.00797	0.01881	0.01601	0.01541	0.01254
	201.723	0.0078	0.01896	0.01665	0.0157	0.01319
	201.601	0.00771	0.01907	0.01731	0.01613	0.01394
	201.479	0.00771	0.01916	0.01799	0.01669	0.01475
	201.356	0.00782	0.01922	0.01865	0.01738	0.01561
	201.234	0.00805	0.01927	0.01928	0.01816	0.01647
	201.111	0.00839	0.01932	0.01985	0.019	0.01733
	200.989	0.00884	0.01937	0.02034	0.01989	0.01816
	200.866	0.00937	0.01944	0.02074	0.02077	0.01894
	200.744	0.00998	0.01953	0.02103	0.02163	0.01966
	200.622	0.01062	0.01965	0.02121	0.02243	0.02032
	200.499	0.01129	0.01982	0.02128	0.02316	0.02092
	200.377	0.01194	0.02004	0.02125	0.02379	0.02146
	200.254	0.01255	0.02032	0.02115	0.02432	0.02196
	200.132	0.01308	0.02067	0.02098	0.02475	0.02242
	200.009	0.01353	0.02108	0.02079	0.0251	0.02287
	199.887	0.01387	0.02156	0.0206	0.02539	0.02332
	199.765	0.01409	0.02211	0.02044	0.02564	0.02378
	199.642	0.01419	0.02273	0.02036	0.02588	0.02427
	199.52	0.01418	0.02341	0.02038	0.02614	0.0248
	199.397	0.01405	0.02414	0.02054	0.02647	0.02537
	199.275	0.01384	0.02491	0.02085	0.02689	0.02599
	199.153	0.01355	0.02573	0.02133	0.02742	0.02665
	199.03	0.01322	0.02657	0.02199	0.02809	0.02735
	198.908	0.01286	0.02742	0.02282	0.02891	0.02807
	198.785	0.01251	0.02828	0.02383	0.02987	0.02882
	198.663	0.01219	0.02913	0.02498	0.03097	0.02957
	198.54	0.01191	0.02997	0.02626	0.03219	0.03031
	198.418	0.0117	0.03079	0.02763	0.0335	0.03104
	198.296	0.01156	0.03158	0.02905	0.03487	0.03175
	198.173	0.0115	0.03235	0.03051	0.03627	0.03242
	198.051	0.01152	0.03309	0.03195	0.03766	0.03306
	197.928	0.01162	0.0338	0.03334	0.039	0.03367
	197.806	0.01178	0.03449	0.03466	0.04026	0.03425
	197.683	0.012	0.03516	0.03588	0.0414	0.03482
	197.561	0.01225	0.03581	0.03699	0.04241	0.03537
	197.439	0.01252	0.03646	0.03797	0.04327	0.03592
	197.316	0.01279	0.03711	0.03884	0.04399	0.03647
	197.194	0.01304	0.03775	0.03959	0.04455	0.03705
	197.071	0.01326	0.0384	0.04023	0.04498	0.03766
	196.949	0.01343	0.03905	0.04079	0.0453	0.0383
	196.826	0.01355	0.0397	0.04129	0.04554	0.03897
	196.704	0.0136	0.04035	0.04176	0.04571	0.03967
	196.582	0.01357	0.04099	0.0422	0.04585	0.04039
	196.459	0.01348	0.04161	0.04265	0.046	0.04113
	196.337	0.01331	0.0422	0.04313	0.04616	0.04188
	196.214	0.01308	0.04275	0.04363	0.04637	0.0426
	196.092	0.01277	0.04325	0.04418	0.04664	0.0433
	195.969	0.0124	0.04368	0.04477	0.04696	0.04394
	195.847	0.01197	0.04402	0.04539	0.04734	0.04451
	195.725	0.01148	0.04428	0.04604	0.04777	0.045
	195.602	0.01094	0.04444	0.04668	0.04824	0.0454
	195.48	0.01036	0.04449	0.04731	0.04871	0.04568
	195.357	0.00973	0.04443	0.0479	0.04917	0.04586
	195.235	0.00907	0.04425	0.04843	0.0496	0.04593
	195.112	0.00838	0.04397	0.04887	0.04996	0.0459
	194.99	0.00768	0.04357	0.04921	0.05024	0.04577
	194.868	0.00698	0.04308	0.04942	0.05043	0.04556
	194.745	0.00629	0.04249	0.04951	0.0505	0.04529
	194.623	0.00563	0.04182	0.04946	0.05045	0.04498
	194.5	0.00504	0.04108	0.04927	0.0503	0.04464
	194.378	0.00452	0.04029	0.04895	0.05003	0.04429
	194.255	0.00412	0.03945	0.04851	0.04966	0.04396
	194.133	0.00385	0.03858	0.04797	0.04921	0.04366
	194.011	0.00375	0.03769	0.04734	0.0487	0.04341
	193.888	0.00382	0.03679	0.04664	0.04814	0.04321
	193.766	0.00411	0.03589	0.04589	0.04755	0.04308
	193.643	0.00461	0.035	0.0451	0.04694	0.043
	193.521	0.00533	0.03412	0.04429	0.04633	0.04299
	193.398	0.00627	0.03326	0.04347	0.04572	0.04303
	193.276	0.00743	0.03242	0.04264	0.04511	0.04312
	193.154	0.00876	0.03161	0.04182	0.04449	0.04324
	193.031	0.01026	0.03082	0.04099	0.04387	0.04338
	192.909	0.01187	0.03007	0.04017	0.04323	0.04352
	192.786	0.01356	0.02935	0.03934	0.04256	0.04364
	192.664	0.01527	0.02867	0.0385	0.04185	0.04373
	192.541	0.01694	0.02803	0.03765	0.04108	0.04378
	192.419	0.01854	0.02743	0.03678	0.04025	0.04377
	192.297	0.02	0.02688	0.0359	0.03936	0.04368
	192.174	0.02128	0.02638	0.03501	0.03841	0.0435
	192.052	0.02234	0.02594	0.03411	0.0374	0.04324
	191.929	0.02315	0.02556	0.03322	0.03636	0.04287
	191.807	0.0237	0.02523	0.03234	0.0353	0.04241
	191.685	0.02399	0.02497	0.0315	0.03424	0.04183
	191.562	0.02401	0.02477	0.03071	0.0332	0.04115
	191.44	0.02378	0.02462	0.02999	0.03221	0.04037
	191.317	0.02334	0.02453	0.02935	0.0313	0.03949
	191.195	0.02273	0.02449	0.02881	0.03047	0.03851
	191.072	0.02198	0.02448	0.02836	0.02976	0.03745
	190.95	0.02114	0.02451	0.02802	0.02915	0.03631
	190.828	0.02027	0.02455	0.02777	0.02865	0.03511
	190.705	0.01941	0.02461	0.0276	0.02825	0.03386
	190.583	0.0186	0.02466	0.02751	0.02794	0.03257
	190.46	0.01788	0.0247	0.02745	0.02769	0.03127
	190.338	0.01726	0.02471	0.0274	0.02747	0.02995
	190.215	0.01677	0.02469	0.02734	0.02725	0.02865
	190.093	0.0164	0.02462	0.02722	0.027	0.02739
	189.971	0.01616	0.0245	0.02701	0.02669	0.02617
	189.848	0.01602	0.02432	0.02669	0.02628	0.02501
	189.726	0.01595	0.02409	0.02622	0.02577	0.02393
	189.603	0.01594	0.02379	0.0256	0.02513	0.02294
	189.481	0.01593	0.02344	0.0248	0.02438	0.02205
	189.358	0.0159	0.02302	0.02384	0.02351	0.02127
	189.236	0.01581	0.02255	0.02271	0.02254	0.02059
	189.114	0.01563	0.02202	0.02144	0.0215	0.02003
	188.991	0.01534	0.02145	0.02006	0.02043	0.01957
	188.869	0.01492	0.02083	0.01859	0.01937	0.01921
	188.746	0.01437	0.02018	0.01709	0.01834	0.01893
	188.624	0.0137	0.0195	0.0156	0.0174	0.01873
	188.501	0.0129	0.01879	0.01415	0.01659	0.01859
	188.379	0.01202	0.01806	0.0128	0.01593	0.01849
	188.257	0.01107	0.01733	0.01159	0.01544	0.01842
	188.134	0.0101	0.01658	0.01054	0.01513	0.01835
	188.012	0.00913	0.01584	0.00967	0.015	0.01829
	187.889	0.00822	0.01511	0.00902	0.01505	0.0182
	187.767	0.00739	0.0144	0.00857	0.01524	0.01808
	187.644	0.00667	0.01372	0.00833	0.01554	0.01793
	187.522	0.00609	0.01307	0.00827	0.0159	0.01773
	187.4	0.00567	0.01247	0.00837	0.01629	0.01748
	187.277	0.00541	0.01192	0.0086	0.01666	0.01718
	187.155	0.00532	0.01143	0.00892	0.01695	0.01683
	187.032	0.00538	0.01101	0.00929	0.01714	0.01644
	186.91	0.00559	0.01067	0.00967	0.01718	0.01601
	186.787	0.0059	0.0104	0.01002	0.01706	0.01554
	186.665	0.00631	0.01021	0.01031	0.01677	0.01505
	186.543	0.00676	0.01009	0.01051	0.01631	0.01453
	186.42	0.00725	0.01005	0.01059	0.01569	0.01399
	186.298	0.00773	0.01006	0.01055	0.01495	0.01344
	186.175	0.00818	0.01013	0.01039	0.01411	0.01289
	186.053	0.00858	0.01024	0.0101	0.01323	0.01233
	185.93	0.00891	0.01037	0.00969	0.01234	0.01177
	185.808	0.00918	0.0105	0.0092	0.0115	0.01122
	185.686	0.00937	0.01062	0.00865	0.01075	0.01067
	185.563	0.0095	0.01071	0.00805	0.01012	0.01014
	185.441	0.00958	0.01076	0.00744	0.00965	0.00962
	185.318	0.00962	0.01076	0.00686	0.00934	0.00913
	185.196	0.00964	0.01068	0.00632	0.00921	0.00867
	185.073	0.00965	0.01054	0.00584	0.00924	0.00825
	184.951	0.00969	0.01033	0.00545	0.00942	0.00787
	184.829	0.00975	0.01005	0.00515	0.00971	0.00754
	184.706	0.00986	0.0097	0.00495	0.01009	0.00727
	184.584	0.01001	0.00932	0.00486	0.0105	0.00707
	184.461	0.01021	0.0089	0.00486	0.01092	0.00694
	184.339	0.01046	0.00847	0.00494	0.01128	0.00689
	184.217	0.01073	0.00804	0.0051	0.01156	0.0069
	184.094	0.01102	0.00765	0.00532	0.01173	0.00699
	183.972	0.0113	0.0073	0.00557	0.01178	0.00714
	183.849	0.01156	0.00701	0.00585	0.01168	0.00734
	183.727	0.01177	0.00681	0.00613	0.01145	0.00759
	183.604	0.01191	0.00669	0.00642	0.01111	0.00786
	183.482	0.01197	0.00665	0.00669	0.01067	0.00814
	183.36	0.01193	0.00671	0.00693	0.01017	0.00841
	183.237	0.01179	0.00684	0.00716	0.00965	0.00865
	183.115	0.01154	0.00704	0.00736	0.00915	0.00886
	182.992	0.01119	0.0073	0.00753	0.0087	0.00901
	182.87	0.01074	0.00758	0.00768	0.00834	0.0091
	182.747	0.01022	0.00787	0.00781	0.0081	0.00913
	182.625	0.00965	0.00815	0.00793	0.00798	0.00908
	182.503	0.00904	0.00839	0.00804	0.00801	0.00897
	182.38	0.00842	0.00858	0.00815	0.00817	0.00881
	182.258	0.00781	0.0087	0.00825	0.00845	0.00861
	182.135	0.00725	0.00874	0.00835	0.00882	0.00839
	182.013	0.00674	0.0087	0.00844	0.00924	0.00816
	181.89	0.00631	0.00858	0.00853	0.00969	0.00796
	181.768	0.00597	0.00838	0.00861	0.01011	0.00779
	181.646	0.00572	0.00812	0.00867	0.01047	0.00768
	181.523	0.00557	0.00782	0.00871	0.01074	0.00765
	181.401	0.0055	0.00749	0.00873	0.01088	0.0077
	181.278	0.00553	0.00717	0.00871	0.01088	0.00784
	181.156	0.00562	0.00687	0.00867	0.01073	0.00807
	181.033	0.00577	0.00663	0.00859	0.01043	0.00838
	180.911	0.00597	0.00645	0.00848	0.01	0.00876
	180.789	0.00619	0.00635	0.00834	0.00948	0.00918
	180.666	0.00643	0.00635	0.00818	0.00888	0.00962
	180.544	0.00667	0.00645	0.00798	0.00827	0.01006
	180.421	0.0069	0.00664	0.00778	0.00767	0.01046
	180.299	0.00712	0.00692	0.00755	0.00713	0.01079
	180.176	0.00731	0.00728	0.00733	0.0067	0.01104
	180.054	0.00749	0.00768	0.0071	0.00641	0.01117
	179.932	0.00764	0.00812	0.00687	0.00627	0.01117
	179.809	0.00779	0.00856	0.00665	0.0063	0.01103
	179.687	0.00792	0.00897	0.00643	0.0065	0.01075
	179.564	0.00805	0.00933	0.00623	0.00686	0.01034
	179.442	0.00818	0.00961	0.00603	0.00735	0.00981
	179.319	0.00832	0.0098	0.00584	0.00794	0.00919
	179.197	0.00847	0.00988	0.00566	0.00858	0.00849
	179.075	0.00863	0.00985	0.00548	0.00923	0.00776
	178.952	0.00879	0.00969	0.00531	0.00983	0.00703
	178.83	0.00896	0.00943	0.00514	0.01035	0.00634
	178.707	0.00912	0.00907	0.00497	0.01075	0.00572
	178.585	0.00928	0.00864	0.0048	0.01098	0.0052
	178.462	0.00942	0.00815	0.00464	0.01104	0.00481
	178.34	0.00953	0.00763	0.0045	0.01092	0.00457
	178.218	0.00961	0.00711	0.00437	0.01062	0.00448
	178.095	0.00966	0.00662	0.00427	0.01015	0.00454
	177.973	0.00967	0.00618	0.00419	0.00956	0.00476
	177.85	0.00963	0.00582	0.00415	0.00887	0.00511
	177.728	0.00955	0.00556	0.00415	0.00814	0.00557
	177.605	0.00944	0.0054	0.00419	0.00741	0.00611
	177.483	0.0093	0.00535	0.00427	0.00672	0.00671
	177.361	0.00914	0.00541	0.0044	0.00614	0.00733
	177.238	0.00896	0.00557	0.00457	0.00568	0.00793
	177.116	0.00879	0.00583	0.00477	0.00539	0.00848
	176.993	0.00862	0.00615	0.005	0.00527	0.00896
	176.871	0.00846	0.00653	0.00526	0.00534	0.00935
	176.749	0.00833	0.00694	0.00552	0.0056	0.00963
	176.626	0.00822	0.00734	0.00578	0.00601	0.00979
	176.504	0.00814	0.00773	0.00604	0.00656	0.00984
	176.381	0.00808	0.00809	0.00627	0.0072	0.00978
	176.259	0.00803	0.00838	0.00648	0.0079	0.00962
	176.136	0.008	0.00861	0.00666	0.00862	0.00938
	176.014	0.00797	0.00876	0.0068	0.0093	0.00908
	175.892	0.00792	0.00883	0.00691	0.0099	0.00875
	175.769	0.00785	0.00882	0.00698	0.01041	0.00841
	175.647	0.00774	0.00874	0.00703	0.01078	0.00808
	175.524	0.00759	0.00861	0.00706	0.011	0.00779
	175.402	0.00739	0.00843	0.00708	0.01106	0.00754
	175.279	0.00712	0.00823	0.0071	0.01097	0.00736
	175.157	0.00681	0.00801	0.00712	0.01074	0.00724
	175.035	0.00643	0.00781	0.00716	0.0104	0.00719
	174.912	0.00602	0.00762	0.00721	0.00996	0.00721
	174.79	0.00557	0.00748	0.0073	0.00945	0.00728
	174.667	0.00511	0.00738	0.0074	0.00892	0.00741
	174.545	0.00465	0.00734	0.00754	0.00839	0.00757
	174.422	0.00422	0.00735	0.00769	0.00789	0.00775
	174.3	0.00383	0.00742	0.00786	0.00744	0.00794
	174.178	0.0035	0.00754	0.00803	0.00706	0.00813
	174.055	0.00325	0.00771	0.0082	0.00677	0.00831
	173.933	0.0031	0.00791	0.00835	0.00655	0.00847
	173.81	0.00306	0.00813	0.00847	0.00642	0.0086
	173.688	0.00314	0.00835	0.00855	0.00637	0.00872
	173.565	0.00333	0.00858	0.00859	0.00638	0.00881
	173.443	0.00363	0.00878	0.00857	0.00644	0.00889
	173.321	0.00404	0.00895	0.0085	0.00653	0.00895
	173.198	0.00455	0.00907	0.00837	0.00664	0.00901
	173.076	0.00512	0.00914	0.00819	0.00675	0.00907
	172.953	0.00576	0.00916	0.00795	0.00686	0.00914
	172.831	0.00643	0.00912	0.00768	0.00695	0.00921
	172.708	0.00712	0.00901	0.00738	0.00703	0.00929
	172.586	0.00779	0.00885	0.00706	0.00709	0.00937
	172.464	0.00844	0.00864	0.00673	0.00713	0.00946
	172.341	0.00905	0.00838	0.00641	0.00716	0.00955
	172.219	0.00959	0.00809	0.00609	0.00719	0.00962
	172.096	0.01006	0.00777	0.0058	0.00723	0.00967
	171.974	0.01045	0.00745	0.00553	0.00726	0.00968
	171.851	0.01075	0.00712	0.00529	0.00731	0.00966
	171.729	0.01097	0.00682	0.00507	0.00737	0.00958
	171.607	0.0111	0.00654	0.00487	0.00744	0.00946
	171.484	0.01116	0.00629	0.00469	0.0075	0.00927
	171.362	0.01115	0.0061	0.00451	0.00755	0.00904
	171.239	0.01108	0.00595	0.00434	0.00758	0.00875
	171.117	0.01095	0.00587	0.00417	0.00757	0.00843
	170.994	0.01078	0.00585	0.00398	0.00752	0.00808
	170.872	0.01058	0.00589	0.00378	0.0074	0.00772
	170.75	0.01035	0.00599	0.00356	0.00722	0.00737
	170.627	0.01009	0.00614	0.00333	0.00697	0.00704
	170.505	0.00982	0.00633	0.00309	0.00665	0.00674
	170.382	0.00954	0.00656	0.00285	0.00626	0.00651
	170.26	0.00924	0.00681	0.00262	0.00583	0.00634
	170.137	0.00893	0.00706	0.00242	0.00536	0.00624
	170.015	0.00861	0.00731	0.00226	0.00489	0.00622
	169.893	0.00828	0.00754	0.00215	0.00443	0.00628
	169.77	0.00793	0.00773	0.00212	0.00401	0.0064
	169.648	0.00758	0.00787	0.00216	0.00366	0.00659
	169.525	0.00722	0.00795	0.0023	0.00339	0.00682
	169.403	0.00686	0.00796	0.00253	0.00324	0.00708
	169.28	0.0065	0.00789	0.00286	0.00321	0.00735
	169.158	0.00614	0.00776	0.00328	0.00332	0.00761
	169.036	0.0058	0.00755	0.00378	0.00355	0.00784
	168.913	0.00548	0.00728	0.00435	0.0039	0.00803
	168.791	0.0052	0.00695	0.00496	0.00436	0.00817
	168.668	0.00495	0.00659	0.0056	0.0049	0.00825
	168.546	0.00476	0.0062	0.00624	0.0055	0.00826
	168.424	0.00462	0.00581	0.00685	0.00612	0.00821
	168.301	0.00455	0.00545	0.00741	0.00674	0.00811
	168.179	0.00455	0.00512	0.0079	0.00732	0.00797
	168.056	0.00463	0.00485	0.00829	0.00784	0.0078
	167.934	0.00478	0.00465	0.00858	0.00827	0.00762
	167.811	0.005	0.00455	0.00876	0.0086	0.00745
	167.689	0.00528	0.00454	0.00881	0.00881	0.0073
	167.567	0.00563	0.00464	0.00874	0.00891	0.00719
	167.444	0.00603	0.00484	0.00857	0.00891	0.00713
	167.322	0.00646	0.00513	0.0083	0.00881	0.00713
	167.199	0.00692	0.00551	0.00795	0.00863	0.0072
	167.077	0.0074	0.00596	0.00754	0.00841	0.00732
	166.954	0.00788	0.00645	0.0071	0.00815	0.0075
	166.832	0.00834	0.00697	0.00665	0.0079	0.00771
	166.71	0.00877	0.00749	0.00622	0.00767	0.00795
	166.587	0.00917	0.00799	0.00583	0.00747	0.00818
	166.465	0.00952	0.00844	0.00549	0.00734	0.0084
	166.342	0.00982	0.00881	0.00523	0.00726	0.00857
	166.22	0.01006	0.00911	0.00505	0.00725	0.00867
	166.097	0.01025	0.0093	0.00496	0.00729	0.0087
	165.975	0.01038	0.00938	0.00496	0.00737	0.00863
	165.853	0.01046	0.00936	0.00505	0.00747	0.00847
	165.73	0.0105	0.00924	0.00522	0.00758	0.00821
	165.608	0.01049	0.00903	0.00545	0.00768	0.00786
	165.485	0.01046	0.00874	0.00575	0.00773	0.00743
	165.363	0.01041	0.00839	0.00608	0.00772	0.00694
	165.24	0.01034	0.00801	0.00643	0.00764	0.00643
	165.118	0.01028	0.00763	0.00679	0.00749	0.00591
	164.996	0.01022	0.00725	0.00714	0.00725	0.00541
	164.873	0.01018	0.00692	0.00746	0.00694	0.00497
	164.751	0.01015	0.00665	0.00775	0.00658	0.00462
	164.628	0.01014	0.00645	0.00799	0.00618	0.00437
	164.506	0.01015	0.00634	0.00818	0.00577	0.00425
	164.383	0.01017	0.00632	0.00831	0.00538	0.00426
	164.261	0.01019	0.0064	0.00838	0.00504	0.00441
	164.139	0.01021	0.00658	0.00839	0.00478	0.00469
	164.016	0.01023	0.00683	0.00836	0.00463	0.0051
	163.894	0.01022	0.00715	0.00827	0.00461	0.00561
	163.771	0.01019	0.00753	0.00814	0.00474	0.00619
	163.649	0.01012	0.00793	0.00798	0.00501	0.00682
	163.526	0.01	0.00834	0.0078	0.00543	0.00746
	163.404	0.00984	0.00875	0.0076	0.00597	0.00807
	163.282	0.00962	0.00912	0.00739	0.00663	0.00862
	163.159	0.00936	0.00944	0.00719	0.00737	0.00909
	163.037	0.00906	0.0097	0.00699	0.00816	0.00944
	162.914	0.00873	0.00989	0.00682	0.00895	0.00966
	162.792	0.00838	0.00999	0.00668	0.00971	0.00974
	162.669	0.00802	0.01002	0.00657	0.0104	0.00968
	162.547	0.00768	0.00995	0.0065	0.01098	0.00948
	162.425	0.00738	0.00982	0.00648	0.01144	0.00916
	162.302	0.00712	0.00961	0.00652	0.01173	0.00874
	162.18	0.00694	0.00934	0.0066	0.01187	0.00824
	162.057	0.00684	0.00903	0.00675	0.01183	0.00771
	161.935	0.00683	0.00868	0.00695	0.01163	0.00716
	161.812	0.00693	0.00831	0.0072	0.01129	0.00664
	161.69	0.00713	0.00794	0.00751	0.01083	0.00616
	161.568	0.00744	0.00758	0.00785	0.01027	0.00577
	161.445	0.00784	0.00723	0.00823	0.00965	0.00546
	161.323	0.00831	0.00691	0.00863	0.009	0.00526
	161.2	0.00884	0.00663	0.00904	0.00835	0.00517
	161.078	0.0094	0.00639	0.00946	0.00775	0.00519
	160.956	0.00996	0.0062	0.00986	0.0072	0.0053
	160.833	0.0105	0.00606	0.01023	0.00674	0.00549
	160.711	0.01098	0.00596	0.01056	0.00638	0.00573
	160.588	0.01138	0.00592	0.01084	0.00612	0.006
	160.466	0.01167	0.00592	0.01105	0.00597	0.00628
	160.343	0.01184	0.00597	0.01121	0.00592	0.00653
	160.221	0.01187	0.00606	0.01129	0.00595	0.00674
	160.099	0.01175	0.00618	0.01131	0.00606	0.00688
	159.976	0.0115	0.00633	0.01125	0.00622	0.00694
	159.854	0.01111	0.0065	0.01114	0.00642	0.00693
	159.731	0.0106	0.00669	0.01097	0.00663	0.00683
	159.609	0.01001	0.00688	0.01077	0.00684	0.00666
	159.486	0.00935	0.00707	0.01053	0.00705	0.00644
	159.364	0.00867	0.00724	0.01027	0.00723	0.00618
	159.242	0.00798	0.00739	0.01001	0.00738	0.00592
	159.119	0.00734	0.00751	0.00976	0.00751	0.00567
	158.997	0.00676	0.0076	0.00952	0.0076	0.00547
	158.874	0.00627	0.00764	0.0093	0.00767	0.00535
	158.752	0.0059	0.00763	0.00912	0.00771	0.00531
	158.629	0.00567	0.00757	0.00895	0.00775	0.00539
	158.507	0.00557	0.00747	0.00882	0.00777	0.00559
	158.385	0.0056	0.00732	0.0087	0.0078	0.0059
	158.262	0.00575	0.00714	0.00859	0.00782	0.00632
	158.14	0.00601	0.00693	0.00849	0.00786	0.00684
	158.017	0.00635	0.0067	0.00838	0.00789	0.00742
	157.895	0.00674	0.00648	0.00825	0.00793	0.00803
	157.772	0.00716	0.00627	0.00808	0.00797	0.00866
	157.65	0.00756	0.00609	0.00788	0.00801	0.00925
	157.528	0.00792	0.00597	0.00764	0.00804	0.00976
	157.405	0.00821	0.00591	0.00735	0.00806	0.01018
	157.283	0.0084	0.00592	0.00702	0.00806	0.01047
	157.16	0.0085	0.00602	0.00665	0.00806	0.0106
	157.038	0.00848	0.0062	0.00625	0.00804	0.01057
	156.915	0.00835	0.00647	0.00583	0.00802	0.01037
	156.793	0.00812	0.00682	0.00541	0.008	0.01001
	156.671	0.00781	0.00724	0.00501	0.00798	0.00951
	156.548	0.00744	0.00771	0.00465	0.00799	0.0089
	156.426	0.00704	0.00822	0.00433	0.00802	0.0082
	156.303	0.00663	0.00874	0.00409	0.00808	0.00745
	156.181	0.00626	0.00925	0.00394	0.00819	0.00671
	156.058	0.00595	0.00972	0.00388	0.00835	0.006
	155.936	0.00573	0.01014	0.00392	0.00854	0.00538
	155.814	0.00562	0.01048	0.00406	0.00878	0.00487
	155.691	0.00563	0.01073	0.00431	0.00905	0.00452
	155.569	0.00578	0.01088	0.00464	0.00933	0.00432
	155.446	0.00605	0.01093	0.00506	0.0096	0.00431
[truncated: 2,087 more rows]

## Sheet: Fig. 4b
Figure 4b	Milling Time (min)	CsBr	PbBr2	0D Cs4PbBr6	3D CsPbBr3
	5	0.54309	0.36035	0.03028	0.05762
	10	0.52123	0.30429	0.03684	0.11231
	20	0.47719	0.19915	0.10937	0.18823
	40	0.43728	0.11599	0.1905	0.2525
	90	0.26668	0.01824	0.50932	0.20576
	180	0.12497	0	0.81425	0.06079
	360	0.04542	0	0.92551	0.02908
	660	0.0121	0	0.96897	0.01893
	1320	0.01003	0	0.97135	0.01862
	2880	0.00671	0	0.98001	0.01327

## Sheet: Fig. 5b
Figure 5b	Ligand-capped NC	PLQE (%)		Powder	Trial	Case 1	Case 2	Case 3
	Case 1	66.592			1	11.426	9.634	6.334
	Case 2	61.471			2	11.588	10.145	6.361
	Case 3	59.238			3	13.238	10.043	6.323
					4	11.592	9.445	6.47
					5	13.976	10.491	6.497
					6	14.677
					7	12.523
					8	12.5
					9	12.761
					10	12.27

## Sheet: Fig. 5f
Figure 5f	1/d (1/nm)	Case 1	Case 3
	0.99841	112.349	112.611
	1.00367	112.718	112.017
	1.00892	111.816	111.03
	1.01418	110.521	110.166
	1.01943	108.733	109.375
	1.02469	106.463	108.46
	1.02994	104.717	107.775
	1.0352	103.155	107.118
	1.04045	102.532	106.259
	1.04571	102.949	105.087
	1.05096	102.26	103.876
	1.05622	101.396	102.841
	1.06147	100.781	102.057
	1.06673	99.1645	101.002
	1.07198	98.5362	100
	1.07724	98.3892	99.2827
	1.08249	98.0944	98.6374
	1.08775	98.1754	97.8783
	1.093	97.1766	97.0807
	1.09826	96.6592	96.2813
	1.10351	95.5694	95.5821
	1.10877	94.6127	94.7532
	1.11402	93.9876	94.0974
	1.11927	93.589	93.4993
	1.12453	93.1724	92.9561
	1.12978	92.6856	92.1091
	1.13504	91.9647	91.3076
	1.14029	91.4178	90.8738
	1.14555	90.3123	90.3651
	1.1508	89.5401	89.6276
	1.15606	88.7155	89.0293
	1.16131	88.1657	88.5973
	1.16657	87.763	88.4213
	1.17182	87.4825	87.9438
	1.17708	86.1356	87.2841
	1.18233	84.1821	86.2512
	1.18759	83.6809	85.442
	1.19284	83.8889	84.8421
	1.1981	84.6798	84.2917
	1.20335	85.5369	83.7565
	1.20861	84.4085	83.1565
	1.21386	83.6773	82.3085
	1.21912	83.297	81.6274
	1.22437	82.7797	81.0222
	1.22963	82.137	80.6441
	1.23488	80.5951	80.4074
	1.24014	79.6438	80.2176
	1.24539	78.7744	79.8331
	1.25065	78.2145	79.1377
	1.2559	77.4634	78.3152
	1.26115	77.5567	77.5623
	1.26641	77.036	77.0774
	1.27166	76.5536	76.6485
	1.27692	76.1795	75.9539
	1.28217	75.1686	75.45
	1.28743	74.7255	75.1847
	1.29268	74.517	75.0339
	1.29794	74.0679	74.714
	1.30319	73.1774	74.3466
	1.30845	73.0714	74.0415
	1.3137	72.1875	73.674
	1.31896	72.0724	73.2841
	1.32421	71.0688	72.7962
	1.32947	71.0973	72.2084
	1.33472	71.1056	71.5775
	1.33998	70.6911	71.0942
	1.34523	70.1796	70.6956
	1.35049	70.0847	70.4487
	1.35574	69.6267	70.2527
	1.361	69.192	69.9056
	1.36625	68.5166	69.5236
	1.37151	68.4714	69.1676
	1.37676	68.3078	68.9043
	1.38202	68.112	68.7969
	1.38727	67.4054	68.7811
	1.39253	67.0216	68.7218
	1.39778	67.2258	68.8014
	1.40303	66.2247	68.9106
	1.40829	65.2808	69.281
	1.41354	64.431	69.9612
	1.4188	65.0607	70.3149
	1.42405	65.2732	70.509
	1.42931	65.3557	70.4915
	1.43456	64.9883	70.2689
	1.43982	64.1527	69.4923
	1.44507	63.5656	68.4514
	1.45033	63.0139	67.6819
	1.45558	62.2876	67.1465
	1.46084	61.8558	66.6064
	1.46609	61.4817	65.8595
	1.47135	61.8044	65.1146
	1.4766	61.9472	64.1329
	1.48186	61.9945	63.1032
	1.48711	61.4633	62.376
	1.49237	60.9371	61.7297
	1.49762	60.6357	61.0888
	1.50288	59.9575	60.4151
	1.50813	59.9633	59.6943
	1.51339	59.6084	59.1347
	1.51864	59.5627	58.8028
	1.5239	59.8243	58.694
	1.52915	59.2994	58.3534
	1.53441	58.8349	57.9548
	1.53966	58.3584	57.6366
	1.54491	58.5431	57.3856
	1.55017	58.2997	57.1195
	1.55542	58.215	56.6454
	1.56068	57.4371	56.1227
	1.56593	57.4517	55.7398
	1.57119	57.3888	55.3823
	1.57644	56.8155	55.083
	1.5817	56.53	54.8008
	1.58695	56.6485	54.4431
	1.59221	56.4309	54.0442
	1.59746	56.1702	53.7069
	1.60272	55.8938	53.3868
	1.60797	55.7485	53.1022
	1.61323	55.3173	53.0069
	1.61848	54.8277	52.8092
	1.62374	54.4665	52.4339
	1.62899	54.1327	52.1097
	1.63425	54.2025	51.8426
	1.6395	54.417	51.6942
	1.64476	54.2413	51.5695
	1.65001	54.4716	51.3957
	1.65527	55.3664	51.0064
	1.66052	56.2816	50.6293
	1.66578	57.2828	50.3843
	1.67103	58.5011	50.0518
	1.67629	59.4356	49.5961
	1.68154	60.0834	49.3269
	1.68679	60.6603	49.25
	1.69205	60.4828	49.1373
	1.6973	59.7732	48.9264
	1.70256	59.2543	48.73
	1.70781	59.0243	48.5822
	1.71307	58.8116	48.4271
	1.71832	58.5908	48.2147
	1.72358	57.9256	47.9235
	1.72883	57.4705	47.7776
	1.73409	56.8059	47.5547
	1.73934	55.7858	47.2456
	1.7446	54.464	47.0511
	1.74985	53.2275	46.8599
	1.75511	51.7392	46.6428
	1.76036	51.0383	46.4924
	1.76562	50.5213	46.4516
	1.77087	49.7007	46.3404
	1.77613	48.8752	46.0513
	1.78138	48.3781	45.7614
	1.78664	47.8086	45.3898
	1.79189	47.5497	45.3111
	1.79715	47.1581	45.2155
	1.8024	46.5992	44.9188
	1.80766	46.7718	44.5217
	1.81291	46.4814	44.2062
	1.81816	46.1268	43.9977
	1.82342	45.8863	43.8242
	1.82867	45.8192	43.5903
	1.83393	45.9008	43.4984
	1.83918	45.9904	43.4606
	1.84444	45.3735	43.2798
	1.84969	45.2294	42.9986
	1.85495	45.4465	42.74
	1.8602	44.8201	42.5141
	1.86546	44.2905	42.2643
	1.87071	43.6894	41.8578
	1.87597	43.7847	41.5538
	1.88122	44.1032	41.4001
	1.88648	43.9462	41.3169
	1.89173	43.8601	41.2309
	1.89699	43.9551	41.1005
	1.90224	43.8777	40.9104
	1.9075	43.6787	40.6517
	1.91275	43.6792	40.4915
	1.91801	43.7016	40.4156
	1.92326	43.7676	40.3087
	1.92852	43.9741	40.1827
	1.93377	44.0045	40.0056
	1.93903	44.0819	39.7584
	1.94428	43.9668	39.5083
	1.94954	43.8474	39.2869
	1.95479	43.5958	39.083
	1.96004	43.366	38.985
	1.9653	42.8764	38.8441
	1.97055	42.379	38.7074
	1.97581	42.0124	38.5232
	1.98106	41.5086	38.4054
	1.98632	41.575	38.2716
	1.99157	41.3523	38.1057
	1.99683	41.1058	37.963
	2.00208	40.6627	37.8248
	2.00734	40.6482	37.8384
	2.01259	40.6961	37.7233
	2.01785	40.9487	37.5765
	2.0231	40.7092	37.4006
	2.02836	40.4433	37.3109
	2.03361	40.8143	37.2238
	2.03887	40.4816	37.0815
	2.04412	40.2297	36.9907
	2.04938	40.1215	36.7732
	2.05463	40.1043	36.4589
	2.05989	39.6737	36.4277
	2.06514	39.4471	36.3784
	2.0704	39.217	36.2638
	2.07565	38.9113	36.0749
	2.08091	38.6108	35.9739
	2.08616	38.5774	35.8659
	2.09142	38.6708	35.6353
	2.09667	38.6965	35.3626
	2.10192	38.5675	35.2263
	2.10718	38.5567	35.1456
	2.11243	38.2412	35.164
	2.11769	38.0148	34.9714
	2.12294	37.9913	34.8035
	2.1282	38.0184	34.685
	2.13345	38.4186	34.3946
	2.13871	38.6839	34.2618
	2.14396	38.9256	34.1064
	2.14922	39.0792	33.8697
	2.15447	38.6106	33.7872
	2.15973	38.3652	33.7373
	2.16498	38.0652	33.5944
	2.17024	37.9026	33.4944
	2.17549	37.6733	33.3761
	2.18075	37.7264	33.2161
	2.186	37.6873	33.1678
	2.19126	37.1374	33.1987
	2.19651	37.0531	33.2828
	2.20177	37.3449	33.3775
	2.20702	37.5927	33.4684
	2.21228	37.6106	33.5916
	2.21753	37.4054	33.841
	2.22279	37.0744	34.3409
	2.22804	36.9881	35.1498
	2.2333	36.6791	36.245
	2.23855	36.8111	37.301
	2.2438	36.7984	37.8374
	2.24906	36.6608	38.0535
	2.25431	36.4725	37.9089
	2.25957	36.431	37.1926
	2.26482	36.7648	36.087
	2.27008	36.7629	34.9388
	2.27533	37.1487	34.113
	2.28059	37.3709	33.4145
	2.28584	37.2328	32.9606
	2.2911	37.0176	32.6361
	2.29635	37.1341	32.2767
	2.30161	37.133	31.9105
	2.30686	37.3557	31.6605
	2.31212	37.6049	31.379
	2.31737	37.9587	31.1616
	2.32263	38.0447	31.0002
	2.32788	37.9721	30.8097
	2.33314	38.1677	30.6256
	2.33839	38.4758	30.5148
	2.34365	39.3401	30.2874
	2.3489	40.1835	30.0306
	2.35416	40.5233	29.9666
	2.35941	41.4664	29.9521
	2.36467	42.7278	29.9103
	2.36992	43.7148	29.8462
	2.37517	45.0036	29.6386
	2.38043	46.2921	29.4693
	2.38568	48.6204	29.3849
	2.39094	51.2116	29.2918
	2.39619	53.4845	29.1321
	2.40145	55.8862	29.0317
	2.4067	57.995	28.9107
	2.41196	59.8905	28.7449
	2.41721	61.7259	28.7047
	2.42247	63.305	28.7246
	2.42772	64.1029	28.9082
	2.43298	64.3278	28.9284
	2.43823	63.8036	28.7608
	2.44349	62.6335	28.9592
	2.44874	60.6243	28.9788
	2.454	59.5913	28.947
	2.45925	55.854	29.0976
	2.46451	53.2991	29.4511
	2.46976	50.7621	29.9242
	2.47502	48.5447	30.645
	2.48027	46.7364	31.7485
	2.48553	44.5876	33.0303
	2.49078	42.712	33.8859
	2.49604	41.1264	33.73
	2.50129	40.0761	32.8407
	2.50655	38.9474	31.8016
	2.5118	37.927	31.2487
	2.51705	36.9816	31.0044
	2.52231	36.4098	30.8582
	2.52756	35.8889	30.7753
	2.53282	35.5835	30.7391
	2.53807	35.3095	30.6001
	2.54333	34.5819	30.4037
	2.54858	33.7523	30.2306
	2.55384	33.7819	30.0835
	2.55909	33.5869	29.8657
	2.56435	33.1029	29.556
	2.5696	33.0386	29.2095
	2.57486	32.9891	28.8353
	2.58011	33.0617	28.4746
	2.58537	32.946	28.1074
	2.59062	32.8962	27.6915
	2.59588	32.8819	27.2465
	2.60113	33.1052	26.8458
	2.60639	33.0729	26.4879
	2.61164	32.8442	26.2526
	2.6169	32.4326	26.0015
	2.62215	32.0884	25.7647
	2.62741	31.7614	25.5623
	2.63266	31.7818	25.4658
	2.63792	31.7998	25.4077
	2.64317	31.6733	25.3699
	2.64843	31.8526	25.2088
	2.65368	31.8073	25.0365
	2.65893	31.5418	24.9043
	2.66419	31.5083	24.727
	2.66944	31.9662	24.6141
	2.6747	31.9973	24.5119
	2.67995	32.0696	24.3377
	2.68521	32.0263	24.2175
	2.69046	31.6567	24.2276
	2.69572	31.9075	24.269
	2.70097	31.9706	24.2069
	2.70623	31.4718	24.1233
	2.71148	31.6114	24.0871
	2.71674	31.3601	24.0315
	2.72199	31.3801	23.9919
	2.72725	31.5907	23.8899
	2.7325	31.4154	23.8449
	2.73776	31.4956	23.7961
	2.74301	31.353	23.7603
	2.74827	31.4398	23.7344
	2.75352	31.99	23.6602
	2.75878	31.9101	23.5997
	2.76403	31.6255	23.4595
	2.76929	31.4672	23.532
	2.77454	31.194	23.569
	2.7798	31.2384	23.4919
	2.78505	31.1222	23.4262
	2.79031	31.209	23.4735
	2.79556	31.8014	23.5027
	2.80081	31.7476	23.4741
	2.80607	31.6152	23.5362
	2.81132	31.755	23.6507
	2.81658	31.9295	23.9463
	2.82183	31.7933	24.4891
	2.82709	31.9314	25.1164
	2.83234	32.1291	26.0259
	2.8376	32.0009	27.0809
	2.84285	31.8742	28.2832
	2.84811	31.8868	29.2972
	2.85336	32.2112	29.47
	2.85862	32.4356	28.9947
	2.86387	32.9094	27.8213
	2.86913	33.1156	26.5784
	2.87438	33.1297	25.6018
	2.87964	33.5764	25.0266
	2.88489	34.0314	24.5544
	2.89015	34.5768	24.0954
	2.8954	35.5906	23.6953
	2.90066	37.1924	23.3021
	2.90591	39.558	23.0669
	2.91117	42.5795	22.885
	2.91642	47.0098	22.8424
	2.92168	52.45	22.7902
	2.92693	57.7371	22.5907
	2.93219	61.7978	22.4635
	2.93744	64.4262	22.3894
	2.94269	64.7053	22.2125
	2.94795	62.8947	22.0625
	2.9532	58.6726	21.9277
	2.95846	54.0215	21.9119
	2.96371	50.4346	21.8692
	2.96897	47.3848	21.8217
	2.97422	45.1034	21.8922
	2.97948	43.9869	21.9796
	2.98473	42.6954	21.9896
	2.98999	41.6045	21.9952
	2.99524	40.3658	21.9575
	3.0005	38.803	21.9276
	3.00575	37.7875	21.8447
	3.01101	37.1181	21.8006
	3.01626	35.9789	21.8245
	3.02152	35.1035	21.904
	3.02677	34.4195	22.0119
	3.03203	33.7233	22.1132
	3.03728	33.197	22.3947
	3.04254	32.588	22.7054
	3.04779	32.2625	23.0584
	3.05305	32.1244	23.4496
	3.0583	32.2274	23.8579
	3.06356	31.9876	24.3202
	3.06881	31.8197	24.7216
	3.07406	31.455	25.2632
	3.07932	31.071	25.7531
	3.08457	31.2371	26.3939
	3.08983	31.2859	27.2879
	3.09508	31.4977	28.2862
	3.10034	31.4582	29.2315
	3.10559	31.5822	29.8521
	3.11085	31.8262	29.8407
	3.1161	31.8809	29.1224
	3.12136	31.3915	27.8789
	3.12661	31.2704	26.7151
	3.13187	31.3235	25.8794
	3.13712	31.3326	25.3699
	3.14238	31.2607	24.9788
	3.14763	31.4168	24.6571
	3.15289	31.638	24.317
	3.15814	31.5751	24.0786
	3.1634	31.4406	23.9074
	3.16865	31.4326	23.8621
	3.17391	31.2411	23.9634
	3.17916	31.2465	24.3175
	3.18442	31.3412	25.0178
	3.18967	31.1065	26.0514
	3.19493	31.217	27.1105
	3.20018	31.6152	28.1018
	3.20544	31.4587	28.9446
	3.21069	31.1687	29.6106
	3.21594	30.996	29.8026
	3.2212	31.0166	29.7279
	3.22645	30.9061	29.5116
	3.23171	30.9349	29.1397
	3.23696	30.8587	28.3412
	3.24222	31.1114	27.3719
	3.24747	31.2307	26.4465
	3.25273	30.8433	25.4768
	3.25798	30.6573	24.7004
	3.26324	30.9324	23.9863
	3.26849	31.1544	23.345
	3.27375	30.9891	22.9039
	3.279	30.8748	22.7201
	3.28426	31.1675	22.6973
	3.28951	31.8477	22.6706
	3.29477	31.9886	22.6915
	3.30002	31.8709	22.4637
	3.30528	31.9778	22.0883
	3.31053	32.1846	21.6259
	3.31579	32.7869	21.2575
	3.32104	33.5931	21.0997
	3.3263	34.3627	21.0882
	3.33155	35.5654	21.1496
	3.33681	37.0901	21.384
	3.34206	37.8942	21.8157
	3.34732	39.4663	22.4335
	3.35257	40.7812	23.4082
	3.35782	42.1383	24.5772
	3.36308	43.9133	25.7705
	3.36833	46.7454	26.7265
	3.37359	51.5433	27.1777
	3.37884	58.6962	26.9966
	3.3841	67.9157	26.437
	3.38935	78.5975	26.016
	3.39461	88.9608	25.8483
	3.39986	96.3936	25.931
	3.40512	100	26.1735
	3.41037	99.106	26.3787
	3.41563	95.1593	26.3413
	3.42088	90.3427	26.0779
	3.42614	85.5997	25.678
	3.43139	81.7323	25.1406
	3.43665	79.1835	24.3931
	3.4419	77.4181	23.6274
	3.44716	74.9807	22.9039
	3.45241	70.8468	22.1917
	3.45767	66.3769	21.5362
	3.46292	61.0653	20.9424
	3.46818	55.8307	20.4919
	3.47343	51.3481	20.1921
	3.47869	47.5587	19.8998
	3.48394	44.6307	19.6018
	3.4892	41.7219	19.237
	3.49445	39.2882	18.8765
	3.4997	36.8979	18.5441
	3.50496	34.916	18.3384
	3.51021	33.2047	18.1397
	3.51547	32.2504	18.0085
	3.52072	31.2917	17.8568
	3.52598	30.6558	17.6592
	3.53123	29.8339	17.4796
	3.53649	29.4597	17.3092
	3.54174	28.9033	17.2214
	3.547	28.4719	17.2069
	3.55225	28.0482	17.0756
	3.55751	27.9505	17.0387
	3.56276	27.6546	17.0015
	3.56802	27.3832	16.9832
	3.57327	26.8867	16.9325
	3.57853	26.6604	16.8327
	3.58378	26.4077	16.8433
	3.58904	25.93	16.8051
	3.59429	25.5243	16.692
	3.59955	25.2082	16.5457
	3.6048	25.4482	16.4857
	3.61006	25.3191	16.4688
	3.61531	25.4293	16.4441
	3.62057	25.1278	16.5116
	3.62582	25.258	16.5965
	3.63108	24.7986	16.6315
	3.63633	24.411	16.6256
	3.64158	24.2464	16.6404
	3.64684	23.9174	16.5891
	3.65209	23.8368	16.6159
	3.65735	24.0395	16.5573
	3.6626	23.6913	16.489
	3.66786	23.5464	16.4097
	3.67311	23.4385	16.3549
	3.67837	23.6969	16.339
	3.68362	23.7183	16.3187
	3.68888	23.2167	16.2981
	3.69413	23.0604	16.3769
	3.69939	23.2804	16.4376
	3.70464	23.1036	16.3676
	3.7099	23.0456	16.3365
	3.71515	23.116	16.2421
	3.72041	22.7727	16.1663
	3.72566	22.8362	16.2029
	3.73092	22.9353	16.2784
	3.73617	22.9367	16.3634
	3.74143	23.0028	16.4876
	3.74668	23.1074	16.5497
	3.75194	23.2565	16.6034
	3.75719	23.4887	16.6494
	3.76245	23.7627	16.7608
	3.7677	23.885	16.9983
	3.77295	24.1835	17.1679
	3.77821	24.4157	17.1346
	3.78346	24.6296	17.1638
	3.78872	24.858	17.3288
	3.79397	25.2529	17.5273
	3.79923	25.4993	17.6271
	3.80448	25.744	17.5506
	3.80974	25.8544	17.3891
	3.81499	25.9544	17.2282
	3.82025	26.3097	17.1277
	3.8255	26.1109	17.0461
	3.83076	25.8884	17.0969
	3.83601	25.4903	17.3328
	3.84127	24.9454	17.6984
	3.84652	24.7556	18.1276
	3.85178	24.3696	18.3536
	3.85703	24.0602	18.1169
	3.86229	23.8375	17.7402
	3.86754	23.78	17.4605
	3.8728	23.1811	17.2294
	3.87805	23.1713	17.0647
	3.88331	23.0915	16.9826
	3.88856	22.6395	16.8999
	3.89382	22.1886	16.7794
	3.89907	22.1094	16.5685
	3.90433	21.902	16.3681
	3.90958	21.6131	16.2022
	3.91483	21.4038	16.0398
	3.92009	20.9114	15.7532
	3.92534	20.6296	15.5225
	3.9306	20.4978	15.3176
	3.93585	20.1562	15.0808
	3.94111	19.8707	14.865
	3.94636	19.8183	14.7337
	3.95162	20.0096	14.636
	3.95687	19.9809	14.5148
	3.96213	20.2053	14.4203
	3.96738	20.0944	14.3532
	3.97264	19.7646	14.4061
	3.97789	19.7559	14.4152
	3.98315	19.5528	14.3574
	3.9884	19.4518	14.3382
	3.99366	19.1289	14.2743
	3.99891	19.2996	14.2259
	4.00417	19.467	14.1813
	4.00942	19.3929	14.1164
	4.01468	19.251	14.0796
	4.01993	19.3065	14.0641
	4.02519	19.5189	14.0824
	4.03044	19.1183	14.0343
	4.0357	19.1531	14.0227
	4.04095	19.1165	14.0705
	4.04621	19.2369	14.1045
	4.05146	19.21	14.094
	4.05671	19.4821	14.0282
	4.06197	19.4053	14.0679
	4.06722	19.5401	14.0561
	4.07248	19.5481	13.957
	4.07773	19.4021	13.9543
	4.08299	19.4084	13.9535
	4.08824	19.547	13.8631
	4.0935	19.4797	13.9128
	4.09875	19.5051	13.8245
	4.10401	19.5446	13.738
	4.10926	19.8742	13.7933
	4.11452	20.1574	13.8597
	4.11977	20.5959	13.9545
	4.12503	20.9183	13.9761
	4.13028	20.946	13.9696
	4.13554	21.2652	13.9564
	4.14079	21.5759	13.8742
	4.14605	21.6226	13.8702
	4.1513	21.9123	13.8378
	4.15656	22.3378	13.816
	4.16181	22.4969	13.907
	4.16707	22.8619	14.0214
	4.17232	22.8708	14.1049
	4.17758	23.1389	14.1933
	4.18283	23.3354	14.296
	4.18809	23.4812	14.3828
	4.19334	23.2604	14.4275
	4.19859	23.0417	14.4969
	4.20385	22.9969	14.545
	4.2091	22.7548	14.5785
	4.21436	22.3632	14.6401
	4.21961	22.2528	14.6542
	4.22487	21.7599	14.6467
	4.23012	21.5409	14.6538
	4.23538	21.5459	14.6938
	4.24063	21.1356	14.7522
	4.24589	20.7707	14.8364
	4.25114	20.6862	14.8813
	4.2564	20.5945	14.9703
	4.26165	20.3859	15.1068
	4.26691	20.0085	15.3319
	4.27216	19.7696	15.5767
	4.27742	19.5586	15.7798
	4.28267	19.3443	15.8488
	4.28793	19.1458	15.8448
	4.29318	19.1877	15.7928
	4.29844	19.2265	15.7504
	4.30369	19.1095	15.7775
	4.30895	19.1973	15.912
	4.3142	18.9839	15.9895
	4.31946	18.6617	15.9296
	4.32471	18.5921	15.7157
	4.32997	18.529	15.4959
	4.33522	18.2928	15.3128
	4.34047	18.1584	15.1333
	4.34573	18.2777	15.0602
	4.35098	18.2578	14.9488
	4.35624	18.3189	14.8621
	4.36149	17.9086	14.8179
	4.36675	17.6942	14.7626
	4.372	17.7533	14.7346
	4.37726	17.6755	14.733
	4.38251	17.8188	14.677
	4.38777	17.9229	14.7347
	4.39302	17.8898	14.7493
	4.39828	17.5973	14.7896
	4.40353	17.6628	14.7896
	4.40879	17.408	14.664
	4.41404	17.4995	14.4911
	4.4193	17.6479	14.2654
	4.42455	17.5403	14.0579
	4.42981	17.3973	13.9032
	4.43506	17.3878	13.7717
	4.44032	17.3067	13.6196
	4.44557	17.1075	13.529
	4.45083	17.2428	13.5149
	4.45608	17.4559	13.4836
	4.46134	17.4475	13.4787
	4.46659	17.4624	13.5016
	4.47184	17.4843	13.603
	4.4771	17.4532	13.6349
	4.48235	17.3402	13.64
	4.48761	17.277	13.7115
	4.49286	17.5632	13.7622
	4.49812	17.5119	13.7634
	4.50337	17.3086	13.7469
	4.50863	17.21	13.6324
	4.51388	17.1226	13.5601
	4.51914	17.0408	13.5377
	4.52439	16.7755	13.5394
	4.52965	16.9226	13.5214
	4.5349	16.999	13.5065
	4.54016	17.0775	13.462
	4.54541	17.081	13.3186
	4.55067	16.7213	13.3628
	4.55592	16.9307	13.3337
	4.56118	17.0989	13.2992
	4.56643	17.008	13.2195
	4.57169	16.9372	13.1647
	4.57694	16.8924	13.1054
	4.5822	16.9064	12.9964
	4.58745	16.9341	12.9596
	4.59271	16.8797	12.9332
	4.59796	17.251	12.9202
	4.60322	17.1102	12.8747
	4.60847	17.072	12.8504
	4.61372	17.1775	12.8441
	4.61898	17.1935	12.7707
	4.62423	17.0317	12.7579
	4.62949	17.0074	12.8566
	4.63474	17.0702	12.9087
	4.64	17.1008	12.9722
	4.64525	17.1768	13.0818
	4.65051	16.9876	13.2424
	4.65576	16.9205	13.3744
	4.66102	16.7655	13.412
	4.66627	16.715	13.359
	4.67153	16.8024	13.2731
	4.67678	17.1215	13.2031
	4.68204	17.0193	13.1112
	4.68729	17.0201	13.035
	4.69255	16.877	13.019
	4.6978	16.8941	13.067
	4.70306	16.9577	13.122
	4.70831	16.7949	13.2269
	4.71357	16.761	13.3825
	4.71882	16.8378	13.5473
	4.72408	16.9511	13.7941
	4.72933	17.0948	14.0451
	4.73459	17.3039	14.244
	4.73984	17.5238	14.2933
	4.7451	17.5694	14.3219
	4.75035	17.4487	14.443
	4.7556	17.6011	14.5278
	4.76086	17.858	14.5179
	4.76611	17.8841	14.4374
	4.77137	18.1662	14.3217
	4.77662	18.2063	14.1439
	4.78188	18.3586	13.992
	4.78713	18.9356	13.8467
	4.79239	19.067	13.6743
	4.79764	19.2368	13.4337
	4.8029	19.7146	13.1826
	4.80815	20.1494	12.9753
	4.81341	20.3992	12.8059
	4.81866	21.0222	12.6183
	4.82392	21.5482	12.4565
	4.82917	21.7024	12.3162
	4.83443	22.0674	12.2465
	4.83968	22.398	12.2181
	4.84494	22.7523	12.2382
	4.85019	22.6363	12.2124
	4.85545	22.5018	12.1776
	4.8607	22.4861	12.1746
	4.86596	22.3498	12.1119
	4.87121	22.2178	12.0671
	4.87647	21.7137	12.0386
	4.88172	21.5919	11.9938
	4.88698	21.4956	11.9261
	4.89223	21.0065	11.8519
	4.89748	20.9562	11.7756
	4.90274	20.5879	11.7192
	4.90799	20.4259	11.6563
	4.91325	20.3569	11.6378
	4.9185	20.0133	11.6017
	4.92376	19.6155	11.4916
	4.92901	19.1223	11.4793
	4.93427	18.8483	11.4545
	4.93952	18.5863	11.4446
	4.94478	18.403	11.4794
	4.95003	18.122	11.5383
	4.95529	17.8161	11.5377
	4.96054	17.5084	11.5367
	4.9658	17.4897	11.5873
	4.97105	17.8562	11.6085
	4.97631	17.6726	11.6866
	4.98156	17.6027	11.8206
	4.98682	17.3834	11.9982
	4.99207	17.3669	12.0516
	4.99733	17.1376	12.0331
	5.00258	16.7482	11.9121
	5.00784	16.564	11.8529
	5.01309	16.6826	11.8829
	5.01835	16.7309	11.9383
	5.0236	16.9316	11.9711
	5.02886	17.0042	12.032
	5.03411	16.7874	12.0185
	5.03936	16.8469	12.0182
	5.04462	16.7714	12.0702
	5.04987	16.6461	12.0385
	5.05513	16.7684	11.9751
	5.06038	16.7145	11.9236
	5.06564	16.7642	11.8992
	5.07089	16.7105	11.8751
	5.07615	16.8836	11.7873
	5.0814	17.0119	11.7199
	5.08666	17.1988	11.6544
	5.09191	17.1766	11.595
	5.09717	17.088	11.6256
	5.10242	17.2788	11.6704
	5.10768	17.5535	11.7157
	5.11293	17.3778	11.8242
	5.11819	17.3134	11.8996
	5.12344	17.2786	11.8646
	5.1287	17.1748	11.8006
	5.13395	17.0776	11.7174
	5.13921	16.9804	11.6081
	5.14446	17.0378	11.5035
	5.14972	16.8496	11.4326
	5.15497	16.795	11.2785
	5.16023	16.584	11.1867
	5.16548	16.6636	11.1674
	5.17073	16.7503	11.1779
	5.17599	16.6658	11.2517
	5.18124	16.3968	11.305
	5.1865	16.2224	11.3254
	5.19175	16.1564	11.2782
	5.19701	16.1164	11.3288
	5.20226	16.0673	11.2411
	5.20752	15.9526	11.136
	5.21277	15.9986	11.0656
	5.21803	15.9439	10.9202
	5.22328	15.8081	10.8404
	5.22854	15.8934	10.7814
	5.23379	15.9645	10.7627
	5.23905	16.0078	10.7841
	5.2443	15.7927	10.7789
	5.24956	15.6943	10.7663
	5.25481	15.6752	10.7079
	5.26007	15.6208	10.7322
	5.26532	15.5175	10.7572
	5.27058	15.6695	10.7429
	5.27583	15.7207	10.7577
	5.28109	15.6433	10.7511
	5.28634	15.3047	10.7343
	5.2916	15.3426	10.7536
	5.29685	15.4649	10.6924
	5.30211	15.7259	10.6057
	5.30736	15.9621	10.5366
	5.31261	16.3035	10.4801
	5.31787	16.6529	10.4068
	5.32312	17.07	10.3117
	5.32838	18.0161	10.2074
	5.33363	18.7221	10.155
	5.33889	18.9773	10.1483
	5.34414	19.2011	10.1508
	5.3494	19.2062	10.1564
	5.35465	19.035	10.1902
	5.35991	18.6413	10.1791
	5.36516	18.1545	10.1751
	5.37042	17.9277	10.2242
	5.37567	17.4406	10.3099
	5.38093	16.9907	10.4597
	5.38618	16.6717	10.675
	5.39144	16.2867	10.8525
	5.39669	16.1395	10.9912
	5.40195	16.1533	11.0138
	5.4072	15.8755	10.9468
	5.41246	15.7408	10.7972
	5.41771	15.4742	10.6619
	5.42297	15.2215	10.5678
	5.42822	15.0331	10.4747
	5.43348	15.1446	10.3399
	5.43873	15.2298	10.1806
	5.44399	15.0332	10.1059
	5.44924	14.9305	10.1338
	5.45449	14.74	10.2403
	5.45975	14.6566	10.2432
	5.465	14.5295	10.169
	5.47026	14.4485	10.1349
	5.47551	14.4122	10.1231
	5.48077	14.2447	10.0681
	5.48602	14.2651	9.93683
	5.49128	14.3565	9.86006
	5.49653	14.2948	9.82032
	5.50179	14.3441	9.79328
	5.50704	14.3367	9.71712
	5.5123	14.1349	9.73363
	5.51755	14.1266	9.71246
	5.52281	14.0209	9.69537
	5.52806	14.0758	9.64633
	5.53332	13.9561	9.59791
	5.53857	13.951	9.6384
	5.54383	13.8141	9.66989
	5.54908	13.5956	9.67729
	5.55434	13.5874	9.71197
	5.55959	13.749	9.68396
	5.56485	13.6489	9.66618
	5.5701	13.6584	9.63598
	5.57536	13.5162	9.65934
	5.58061	13.5072	9.69822
	5.58587	13.7671	9.76821
	5.59112	13.6898	9.90104
	5.59637	13.4672	10.1552
	5.60163	13.5337	10.2599
	5.60688	13.4292	10.2312
	5.61214	13.2522	10.1013
	5.61739	13.3914	9.95968
	5.62265	13.2981	9.86068
	5.6279	13.2658	9.76596
	5.63316	13.178	9.66203
	5.63841	13.171	9.49792
	5.64367	13.1396	9.34601
	5.64892	13.2274	9.25279
	5.65418	13.3325	9.19465
	5.65943	13.3917	9.16901
	5.66469	13.3555	9.17294
	5.66994	13.2336	9.18481
	5.6752	12.9813	9.19176
	5.68045	13.352	9.17358
	5.68571	13.3624	9.12174
	5.69096	13.3206	9.11745
	5.69622	12.9295	9.06289
	5.70147	13.2093	9.033
	5.70673	13.0958	8.91725
	5.71198	13.0663	8.86338
	5.71724	13.129	8.82685
	5.72249	13.1111	8.80073
	5.72774	13.0793	8.79273
	5.733	12.8567	8.76108
	5.73825	13.0291	8.68458
	5.74351	13.0987	8.61947
	5.74876	13.0336	8.60961
	5.75402	12.79	8.55936
	5.75927	13.0042	8.62454
	5.76453	13.2132	8.60381
	5.76978	13.4525	8.57141
	5.77504	13.1811	8.50178
	5.78029	13.1957	8.45437
	5.78555	12.8963	8.41286
	5.7908	12.6746	8.45197
	5.79606	12.8369	8.44894
	5.80131	13.02	8.4957
	5.80657	13.0617	8.48816
	5.81182	13.0893	8.44857
	5.81708	13.1859	8.46782
	5.82233	13.1414	8.46411
	5.82759	13.1048	8.44106
	5.83284	13.4591	8.44386
	5.8381	14.1661	8.44362
	5.84335	15.0168	8.51523
	5.84861	16.0309	8.53681
	5.85386	17.1717	8.55077
	5.85912	18.1746	8.55354
	5.86437	18.7607	8.55886
	5.86962	18.9393	8.63276
	5.87488	18.3223	8.66908
	5.88013	17.3503	8.66983
	5.88539	16.2723	8.64269
	5.89064	15.2483	8.61701
	5.8959	14.6692	8.62947
	5.90115	14.452	8.59158
	5.90641	14.2458	8.60467
	5.91166	13.9411	8.59372
	5.91692	13.8721	8.61662
	5.92217	14.0163	8.69768
	5.92743	13.9553	8.69359
	5.93268	14.0166	8.77344
	5.93794	14.1715	8.76753
	5.94319	14.0368	8.82682
	5.94845	14.0319	8.87272
	5.9537	13.9899	8.86871
	5.95896	14.0019	8.87814
	5.96421	13.8615	8.86504
	5.96947	13.6309	8.81166
	5.97472	13.8262	8.7736
	5.97998	13.8367	8.83993
	5.98523	13.5257	8.88125
	5.99049	13.2666	8.8903
	5.99574	13.3059	8.8706
	6.001	13.2531	8.89275
	6.00625	12.9781	8.8988
	6.0115	12.8553	8.90069
	6.01676	12.9335	8.84542
	6.02201	12.7314	8.86099
	6.02727	12.5306	8.83523
	6.03252	12.6858	8.805
	6.03778	12.5225	8.74886
	6.04303	12.2624	8.7581
	6.04829	12.2639	8.72651
	6.05354	12.4106	8.67356
	6.0588	12.4715	8.61349
	6.06405	12.4433	8.59138
	6.06931	12.386	8.52823
	6.07456	12.2525	8.47862
	6.07982	12.1513	8.453
	6.08507	12.0048	8.45413
	6.09033	11.9008	8.451
	6.09558	12.2556	8.45981
	6.10084	12.0113	8.4378
	6.10609	11.9797	8.40961
	6.11135	11.9443	8.34311
	6.1166	12.0428	8.27089
	6.12186	12.235	8.26019
	6.12711	12.219	8.2276
	6.13237	12.0849	8.22302
	6.13762	11.9578	8.2022
	6.14288	11.9683	8.20288
	6.14813	11.9527	8.19016
	6.15338	11.9695	8.15462
	6.15864	11.7697	8.13565
	6.16389	12.0084	8.16512
	6.16915	11.9177	8.23705
	6.1744	11.7485	8.28367
	6.17966	11.7003	8.31466
	6.18491	11.7953	8.25519
	6.19017	11.9878	8.25089
	6.19542	11.9143	8.27415
	6.20068	11.739	8.29142
	6.20593	11.8356	8.32166
	6.21119	11.8905	8.38468
	6.21644	11.6343	8.39107
	6.2217	11.6505	8.34054
	6.22695	11.5872	8.3117
	6.23221	11.588	8.26585
	6.23746	11.5322	8.28344
	6.24272	11.5607	8.34368
	6.24797	11.4341	8.38659
	6.25323	11.5458	8.52268
	6.25848	11.6847	8.63882
	6.26374	11.6776	8.80841
	6.26899	11.6669	9.02231
	6.27425	11.6259	9.18069
	6.2795	11.5043	9.39535
	6.28476	11.5047	9.53066
	6.29001	11.5189	9.54572
	6.29526	11.6712	9.5408
	6.30052	11.6068	9.53282
	6.30577	11.7029	9.47474
	6.31103	11.6952	9.26489
	6.31628	11.9108	8.97419
	6.32154	12.1054	8.8075
	6.32679	12.1838	8.67681
	6.33205	12.2983	8.54053
	6.3373	12.3454	8.48478
	6.34256	12.4168	8.41649
	6.34781	12.5221	8.30234
	6.35307	12.5409	8.23646
	6.35832	12.426	8.19934
	6.36358	12.6372	8.21968
	6.36883	12.4448	8.21463
	6.37409	12.5966	8.17927
	6.37934	12.6395	8.16778
	6.3846	12.4936	8.11886
	6.38985	12.6123	8.03322
	6.39511	12.5869	8.00683
	6.40036	12.3736	7.96284
	6.40562	12.3124	7.8932
	6.41087	12.416	7.8675
	6.41613	12.3683	7.80381
	6.42138	12.2526	7.72594
	6.42663	12.3885	7.62168
	6.43189	12.3397	7.58005
	6.43714	12.3772	7.55987
	6.4424	12.3521	7.55395
	6.44765	12.2373	7.56705
	6.45291	12.2298	7.56676
	6.45816	12.0737	7.54854
	6.46342	11.9621	7.54911
	6.46867	12.0456	7.47015
	6.47393	12.0646	7.42683
	6.47918	11.7241	7.45496
	6.48444	11.513	7.43523
	6.48969	11.7911	7.47235
	6.49495	11.7574	7.54299
	6.5002	11.671	7.58203
	6.50546	11.6201	7.61724
	6.51071	11.2502	7.66911
	6.51597	11.3132	7.66865
	6.52122	11.3615	7.64296
	6.52648	11.2713	7.5922
	6.53173	11.154	7.55475
	6.53699	11.2924	7.52439
	6.54224	11.0002	7.50237
	6.5475	10.8479	7.47178
	6.55275	10.858	7.4166
	6.55801	10.8766	7.35537
	6.56326	10.7044	7.34871
	6.56851	10.8743	7.32291
	6.57377	10.8599	7.29517
	6.57902	10.9078	7.25905
	6.58428	11.0274	7.15983
	6.58953	10.6588	7.16347
	6.59479	10.5998	7.18251
	6.60004	10.5445	7.17469
	6.6053	10.6865	7.18525
	6.61055	10.6111	7.19733
	6.61581	10.6207	7.26908
	6.62106	10.7317	7.32358
	6.62632	10.7473	7.36444
	6.63157	10.8134	7.29964
	6.63683	10.6382	7.25978
	6.64208	10.6088	7.23047
	6.64734	10.5202	7.17231
	6.65259	10.5418	7.14088
	6.65785	10.5224	7.11261
	6.6631	10.3027	7.15535
	6.66836	10.5444	7.14711
	6.67361	10.7391	7.14477
	6.67887	10.742	7.11867
	6.68412	10.461	7.07524
	6.68938	10.3487	7.01086
	6.69463	10.4754	7.04304
	6.69989	10.5486	7.05935
	6.70514	10.5779	7.05864
	6.71039	10.4851	7.06086
	6.71565	10.4808	7.02874
	6.7209	10.4458	7.03238
	6.72616	10.4268	7.07992
	6.73141	10.3516	7.04901
	6.73667	10.3044	6.98254
	6.74192	10.4451	6.93561
	6.74718	10.4746	6.91262
	6.75243	10.5162	6.93568
	6.75769	10.588	6.95792
	6.76294	10.6163	6.94036
	6.7682	10.509	6.95109
	6.77345	10.3185	6.92405
	6.77871	10.388	6.94037
	6.78396	10.6228	6.95208
	6.78922	10.8983	6.93405
	6.79447	11.0488	6.96205
	6.79973	11.3138	7.05844
	6.80498	11.3514	7.03045
	6.81024	11.6381	7.02109
	6.81549	11.7877	6.98514
	6.82075	11.9984	6.99773
	6.826	12.0972	7.00078
	6.83126	11.8938	6.97812
	6.83651	11.7428	7.01165
	6.84177	11.3847	7.03297
	6.84702	11.267	6.99098
	6.85227	11.1168	6.90958
	6.85753	10.8867	6.89363
	6.86278	10.9346	6.81457
	6.86804	10.9884	6.75638
	6.87329	11.17	6.70675
	6.87855	11.2327	6.68576
	6.8838	10.928	6.65854
	6.88906	11.0164	6.64516
	6.89431	11.0157	6.64052
	6.89957	11.0572	6.65034
	6.90482	11.1215	6.58308
	6.91008	10.9746	6.56539
	6.91533	10.9058	6.61445
	6.92059	11.0501	6.63319
	6.92584	10.9181	6.63324
	6.9311	10.9525	6.61765
	6.93635	10.8216	6.60531
	6.94161	10.8604	6.57673
	6.94686	10.6411	6.56175
	6.95212	10.6488	6.57007
	6.95737	10.411	6.56365
	6.96263	10.4771	6.54634
	6.96788	10.4781	6.51418
	6.97314	10.4033	6.47982
	6.97839	10.5179	6.50292
	6.98365	10.7127	6.46997
	6.9889	10.487	6.425
	6.99415	10.5478	6.40999
	6.99941	10.3119	6.41098
	7.00466	10.3759	6.40171
	7.00992	10.3556	6.39699
	7.01517	10.3932	6.4229
	7.02043	10.4347	6.41768
	7.02568	10.1816	6.42199
	7.03094	10.0849	6.43146
	7.03619	9.99565	6.43391
	7.04145	10.109	6.3685
	7.0467	10.1673	6.35207
	7.05196	10.1801	6.35845
	7.05721	10.1191	6.36397
	7.06247	10.3953	6.3823
	7.06772	10.2678	6.37208
	7.07298	10.1883	6.39113
	7.07823	10.2812	6.384
	7.08349	10.0981	6.42035
	7.08874	10.2277	6.3828
	7.094	10.3718	6.34383
	7.09925	10.3452	6.35961
	7.10451	10.1978	6.36037
	7.10976	10.0488	6.35944
	7.11502	10.182	6.33948
	7.12027	10.1464	6.33471
	7.12552	10.1647	6.29562
	7.13078	10.1919	6.315
	7.13603	10.0632	6.31316
	7.14129	10.0878	6.33104
	7.14654	10.0577	6.35154
	7.1518	10.2832	6.39743
	7.15705	10.5151	6.41813
	7.16231	10.3953	6.42736
	7.16756	10.2476	6.42835
	7.17282	10.3203	6.42983
	7.17807	10.3427	6.46062
	7.18333	10.4308	6.50043
	7.18858	10.3823	6.50571
	7.19384	10.4507	6.43707
	7.19909	10.2888	6.44669
	7.20435	10.2666	6.43023
	7.2096	10.3751	6.42155
	7.21486	10.2846	6.44101
	7.22011	10.2246	6.46439
	7.22537	10.1933	6.45253
	7.23062	10.3768	6.45596
	7.23588	10.309	6.47674
	7.24113	10.3742	6.5184
	7.24639	10.3453	6.50423
	7.25164	10.302	6.49632
	7.2569	10.5296	6.49621
	7.26215	10.4275	6.51349
	7.2674	10.5873	6.47935
	7.27266	10.5421	6.42637
	7.27791	10.3651	6.37097
	7.28317	10.2026	6.35714
	7.28842	10.3982	6.36273
	7.29368	10.362	6.33831
	7.29893	10.4155	6.32626
	7.30419	10.4477	6.32258
	7.30944	10.3163	6.24286
	7.3147	10.3543	6.28471
	7.31995	10.2534	6.28676
	7.32521	10.1817	6.38697
	7.33046	10.3528	6.40798
	7.33572	10.2536	6.42605
	7.34097	10.2434	6.43421
	7.34623	10.2536	6.46012
	7.35148	10.2657	6.45308
	7.35674	10.3748	6.41117
	7.36199	10.0327	6.39474
	7.36725	10.0074	6.43441
	7.3725	9.77525	6.40753
	7.37776	9.69002	6.39062
	7.38301	9.77884	6.38344
	7.38827	9.67083	6.38082
	7.39352	9.78239	6.39503
	7.39878	9.91861	6.38048
	7.40403	9.98005	6.35613
	7.40928	9.96514	6.37722
	7.41454	9.84602	6.39523
	7.41979	9.87936	6.42759
	7.42505	9.73602	6.48565
	7.4303	9.58278	6.52797
	7.43556	9.75431	6.57588
	7.44081	9.75031	6.56327
	7.44607	9.53846	6.51803
	7.45132	9.73512	6.48767
	7.45658	9.68138	6.52335
	7.46183	9.62969	6.49071
	7.46709	9.86809	6.52586
	7.47234	9.72546	6.58131
	7.4776	9.6574	6.63921
	7.48285	9.59449	6.63894
	7.48811	9.54474	6.64359
	7.49336	9.67472	6.68655
	7.49862	9.67873	6.74687
	7.50387	9.67969	6.73815

[truncated: 2 more sheets: Fig. 5h, Fig. 5i]
